# Supplementary material for: 4-Methyl-N-(1-methyl-1H-indazol-5-yl)benzene­sulfonamide
Source: Acta Crystallogr Sect E Struct Rep Online. 2013 Aug 23;69(Pt 9):o1471. doi: 10.1107/S1600536813023398 (PMC3884404; doi:10.1107/S1600536813023398)
Supplement: Supplementary file 1 [file e-69-o1471-sup1.cif]

##############################################################################
#                                                                            #
# This CIF contains the data in a paper accepted for publication in          #
# Acta Crystallographica Section E. It conforms to the requirements of       #
# Notes for Authors for Acta Crystallographica Section E, and has been       #
# peer reviewed under the auspices of the IUCr Commission on Journals.       #
#                                                                            #
# Full details of the Crystallographic Information File format               #
# are given in the paper "The Crystallographic Information File (CIF):       #
# a New Standard Archive File for Crystallography" by S. R. Hall, F. H.      #
# Allen and I. D. Brown [Acta Cryst. (1991), A47, 655-685].                  #
#                                                                            #
# The current version of the core CIF dictionary is obtainable from          #
# ftp://ftp.iucr.org/pub/cif_core.dic.                                       #
#                                                                            #
# Software is freely available for graphical display of the structure(s)     #
# in this CIF. For information consult the CIF software page                 #
# http://www.iucr.org/resources/cif/software.                                #
#                                                                            #
# This file may be used for bona fide research purposes within the           #
# scientific community so long as proper attribution is given to the journal # 
# article from which it was obtained.                                        #
#                                                                            #
##############################################################################
data_I
_audit_creation_method     SHELXL-97
_journal_date_recd_electronic     2013-07-24
_journal_date_accepted     2013-08-20
_journal_name_full     'Acta Crystallographica, Section E'
_journal_year     2013
_journal_volume     69
_journal_issue      9
_journal_page_first     o1471
_journal_page_last     o1471
_journal_paper_category     QO
_journal_paper_doi     10.1107/S1600536813023398
_journal_coeditor_code     BH2482
_publ_contact_author_name     'Hakima Chicha'
_publ_contact_author_address
;
Laboratoire de Chimie Organique et Analytique
Universit\'e Sultan Moulay Slimane,
Facult\'e des Sciences et Techniques, B\'eni-Mellal, BP 523, Morocco
;
_publ_contact_author_email     hakima_chicha@yahoo.fr
_publ_contact_author_fax     '212 537 77 54 40'
_publ_contact_author_phone     '212 537 77 54 40'
_publ_section_title
;
4-Methyl-<i>N</i>-(1-methyl-1<i>H</i>-indazol-5-yl)benzenesulfonamide
;
loop_
    _publ_author_name
    _publ_author_address
    "Chicha, Hakima"
;
Laboratoire de Chimie Organique et Analytique
Universit\'e Sultan Moulay Slimane
Facult\'e des Sciences et Techniques
B\'eni-Mellal, BP 523
Morocco
;
    "Oulemda, Bassou"
;
Laboratoire de Chimie Organique et Analytique
Universit\'e Sultan Moulay Slimane
Facult\'e des Sciences et Techniques
B\'eni-Mellal, BP 523
Morocco
;
    "Rakib, El Mostapha"
;
Laboratoire de Chimie Organique et Analytique
Universit\'e Sultan Moulay Slimane
Facult\'e des Sciences et Techniques
B\'eni-Mellal, BP 523
Morocco
;
    "Saadi, Mohamed"
;
Laboratoire de Chimie du Solide Appliqu\'ee
Facult\'e des Sciences
Universit\'e Mohammed V-Agdal
Avenue Ibn Battouta
BP 1014, Rabat
Morocco
;
    "El Ammari, Lahcen"
;
Laboratoire de Chimie du Solide Appliqu\'ee
Facult\'e des Sciences
Universit\'e Mohammed V-Agdal
Avenue Ibn Battouta
BP 1014, Rabat
Morocco
;
_chemical_name_systematic
;
4-Methyl-<i>N</i>-(1-methyl-1<i>H</i>-indazol-5-yl)benzenesulfonamide
;
_chemical_name_common     ?
_chemical_formula_moiety     'C15 H15 N3 O2 S'
_chemical_formula_sum     'C15 H15 N3 O2 S'
_chemical_formula_iupac     'C15 H15 N3 O2 S'
_chemical_formula_weight     301.36
_chemical_melting_point     ?
_symmetry_cell_setting     monoclinic
_symmetry_space_group_name_H-M     'P 21/c'
_symmetry_space_group_name_Hall     '-P 2ybc'
loop_
    _symmetry_equiv_pos_as_xyz
    'x, y, z'
    '-x, y+1/2, -z+1/2'
    '-x, -y, -z'
    'x, -y-1/2, z-1/2'
_cell_length_a     8.0026(3)
_cell_length_b     12.8195(4)
_cell_length_c     14.1321(4)
_cell_angle_alpha     90.00
_cell_angle_beta     91.602(2)
_cell_angle_gamma     90.00
_cell_volume     1449.24(8)
_cell_formula_units_Z     4
_cell_measurement_reflns_used     4048
_cell_measurement_theta_min     2.88
_cell_measurement_theta_max     29.57
_cell_measurement_temperature     296(2)
_exptl_crystal_description     Block
_exptl_crystal_colour     colourless
_exptl_crystal_size_max     0.43
_exptl_crystal_size_mid     0.36
_exptl_crystal_size_min     0.28
_exptl_crystal_density_diffrn     1.381
_exptl_crystal_density_meas     ?
_exptl_crystal_density_method     'not measured'
_exptl_crystal_F_000     632
_exptl_absorpt_coefficient_mu     0.231
_exptl_absorpt_correction_type     multi-scan
_exptl_absorpt_process_details     '(SADABS; Bruker, 2009)'
_exptl_absorpt_correction_T_min     0.9602
_exptl_absorpt_correction_T_max     0.9919
_exptl_special_details     ?
_diffrn_ambient_temperature     296(2)
_diffrn_radiation_type     MoK\a
_diffrn_radiation_wavelength     0.71073
_diffrn_radiation_source     'fine-focus sealed tube'
_diffrn_radiation_monochromator     graphite
_diffrn_measurement_device_type     'Bruker X8 APEX'
_diffrn_measurement_method     '\f and \w scans'
_diffrn_reflns_number     17896
_diffrn_reflns_av_R_equivalents     0.0469
_diffrn_reflns_av_sigmaI/netI     0.0457
_diffrn_reflns_theta_min     2.88
_diffrn_reflns_theta_max     29.57
_diffrn_reflns_theta_full     29.57
_diffrn_measured_fraction_theta_max     0.999
_diffrn_measured_fraction_theta_full     0.999
_diffrn_reflns_limit_h_min     -11
_diffrn_reflns_limit_h_max     11
_diffrn_reflns_limit_k_min     -17
_diffrn_reflns_limit_k_max     17
_diffrn_reflns_limit_l_min     -19
_diffrn_reflns_limit_l_max     19
_refine_special_details     ?
_reflns_number_total     4048
_reflns_number_gt     2703
_reflns_threshold_expression     I>2\s(I)
_refine_ls_structure_factor_coef     Fsqd
_refine_ls_matrix_type     full
_refine_ls_R_factor_all     0.0767
_refine_ls_R_factor_gt     0.0461
_refine_ls_wR_factor_gt     0.1166
_refine_ls_wR_factor_ref     0.1344
_refine_ls_goodness_of_fit_ref     1.016
_refine_ls_restrained_S_all     1.016
_refine_ls_number_reflns     4048
_refine_ls_number_parameters     190
_refine_ls_number_restraints     0
_refine_ls_number_constraints     0
_refine_ls_hydrogen_treatment     constr
_refine_ls_weighting_scheme     calc
_refine_ls_weighting_details
         'calc w=1/[\s^2^(Fo^2^)+(0.0633P)^2^+0.2552P] where P=(Fo^2^+2Fc^2^)/3'
_atom_sites_solution_hydrogens     geom
_atom_sites_solution_primary     direct
_atom_sites_solution_secondary     difmap
_refine_ls_shift/su_max     0.000
_refine_ls_shift/su_mean     0.000
_refine_diff_density_max     0.250
_refine_diff_density_min     -0.324
_refine_ls_extinction_method     none
_refine_ls_extinction_coef     ?
loop_
    _atom_type_symbol
    _atom_type_description
    _atom_type_scat_dispersion_real
    _atom_type_scat_dispersion_imag
    _atom_type_scat_source
    'C' 'C' 0.0033 0.0016
                         'International Tables Vol C Tables 4.2.6.8 and 6.1.1.4'
    'H' 'H' 0.0000 0.0000
                         'International Tables Vol C Tables 4.2.6.8 and 6.1.1.4'
    'N' 'N' 0.0061 0.0033
                         'International Tables Vol C Tables 4.2.6.8 and 6.1.1.4'
    'O' 'O' 0.0106 0.0060
                         'International Tables Vol C Tables 4.2.6.8 and 6.1.1.4'
    'S' 'S' 0.1246 0.1234
                         'International Tables Vol C Tables 4.2.6.8 and 6.1.1.4'
_computing_data_collection     'APEX2 (Bruker, 2009)'
_computing_cell_refinement     'SAINT (Bruker, 2009)'
_computing_data_reduction     'SAINT (Bruker, 2009)'
_computing_structure_solution     'SHELXS97 (Sheldrick, 2008)'
_computing_structure_refinement     'SHELXL97 (Sheldrick, 2008)'
_computing_molecular_graphics     'ORTEP-3 for Windows (Farrugia, 2012)'
_computing_publication_material
;
PLATON (Spek, 2009) and publCIF (Westrip, 2010)
;
loop_
    _atom_site_type_symbol
    _atom_site_label
    _atom_site_fract_x
    _atom_site_fract_y
    _atom_site_fract_z
    _atom_site_U_iso_or_equiv
    _atom_site_adp_type
    _atom_site_calc_flag
    _atom_site_refinement_flags
    _atom_site_occupancy
    _atom_site_symmetry_multiplicity
    _atom_site_disorder_assembly
    _atom_site_disorder_group
    C C1 0.31920(19) 0.13913(14) 0.21183(12) 0.0348(4) Uani d . 1 1 . .
    C C2 0.4588(2) 0.18535(14) 0.16945(13) 0.0386(4) Uani d . 1 1 . .
    H H2 0.4693 0.2576 0.1706 0.046 Uiso calc R 1 1 . .
    C C3 0.5789(2) 0.12762(14) 0.12688(13) 0.0381(4) Uani d . 1 1 . .
    H H3 0.6709 0.1587 0.0997 0.046 Uiso calc R 1 1 . .
    C C4 0.55641(19) 0.01961(13) 0.12629(12) 0.0336(4) Uani d . 1 1 . .
    C C5 0.4161(2) -0.02812(13) 0.16553(12) 0.0352(4) Uani d . 1 1 . .
    C C6 0.2952(2) 0.03317(13) 0.20985(13) 0.0361(4) Uani d . 1 1 . .
    H H6 0.2022 0.0029 0.2368 0.043 Uiso calc R 1 1 . .
    C C7 0.4424(2) -0.13606(15) 0.15117(14) 0.0448(4) Uani d . 1 1 . .
    H H7 0.3685 -0.1880 0.1690 0.054 Uiso calc R 1 1 . .
    C C8 0.8127(2) -0.04980(17) 0.04713(14) 0.0486(5) Uani d . 1 1 . .
    H H8A 0.8953 -0.0912 0.0803 0.073 Uiso calc R 1 1 . .
    H H8B 0.8477 0.0218 0.0470 0.073 Uiso calc R 1 1 . .
    H H8C 0.8000 -0.0743 -0.0169 0.073 Uiso calc R 1 1 . .
    C C9 0.1242(2) 0.36208(14) 0.13664(13) 0.0392(4) Uani d . 1 1 . .
    C C10 0.1538(3) 0.35014(17) 0.04145(16) 0.0561(5) Uani d . 1 1 . .
    H H10 0.1315 0.2868 0.0116 0.067 Uiso calc R 1 1 . .
    C C11 0.2163(3) 0.43217(19) -0.00880(16) 0.0616(6) Uani d . 1 1 . .
    H H11 0.2356 0.4234 -0.0729 0.074 Uiso calc R 1 1 . .
    C C12 0.2515(3) 0.52718(17) 0.03268(16) 0.0523(5) Uani d . 1 1 . .
    C C13 0.2195(3) 0.53815(18) 0.12835(17) 0.0617(6) Uani d . 1 1 . .
    H H13 0.2415 0.6016 0.1580 0.074 Uiso calc R 1 1 . .
    C C14 0.1560(3) 0.45732(16) 0.17998(15) 0.0518(5) Uani d . 1 1 . .
    H H14 0.1345 0.4664 0.2438 0.062 Uiso calc R 1 1 . .
    C C15 0.3195(3) 0.6169(2) -0.0239(2) 0.0802(8) Uani d . 1 1 . .
    H H15A 0.3339 0.5951 -0.0881 0.120 Uiso calc R 1 1 . .
    H H15B 0.4253 0.6383 0.0032 0.120 Uiso calc R 1 1 . .
    H H15C 0.2425 0.6742 -0.0227 0.120 Uiso calc R 1 1 . .
    N N1 0.20248(17) 0.20314(12) 0.26172(11) 0.0393(3) Uani d . 1 1 . .
    H H1 0.2468 0.2458 0.3038 0.047 Uiso d R 1 1 . .
    N N2 0.5857(2) -0.15374(12) 0.10917(12) 0.0471(4) Uani d . 1 1 . .
    N N3 0.65480(18) -0.05848(12) 0.09380(11) 0.0391(3) Uani d . 1 1 . .
    O O1 -0.05599(17) 0.30214(12) 0.27498(12) 0.0624(4) Uani d . 1 1 . .
    O O2 -0.02085(16) 0.18164(11) 0.13971(11) 0.0572(4) Uani d . 1 1 . .
    S S1 0.04597(5) 0.25800(4) 0.20396(4) 0.04273(16) Uani d . 1 1 . .
loop_
    _atom_site_aniso_label
    _atom_site_aniso_U_11
    _atom_site_aniso_U_22
    _atom_site_aniso_U_33
    _atom_site_aniso_U_12
    _atom_site_aniso_U_13
    _atom_site_aniso_U_23
    C1 0.0324(7) 0.0340(9) 0.0381(9) 0.0007(6) 0.0028(6) 0.0028(7)
    C2 0.0387(8) 0.0284(9) 0.0491(11) -0.0039(7) 0.0045(7) 0.0023(8)
    C3 0.0336(8) 0.0340(10) 0.0469(10) -0.0041(7) 0.0073(7) 0.0040(8)
    C4 0.0314(7) 0.0335(9) 0.0358(9) 0.0026(6) -0.0003(6) 0.0017(7)
    C5 0.0345(8) 0.0307(9) 0.0404(10) -0.0014(6) -0.0010(7) 0.0040(7)
    C6 0.0312(7) 0.0330(9) 0.0441(10) -0.0039(6) 0.0041(7) 0.0060(8)
    C7 0.0462(10) 0.0309(10) 0.0574(12) -0.0021(7) 0.0041(8) 0.0041(9)
    C8 0.0448(10) 0.0532(13) 0.0483(11) 0.0088(8) 0.0113(8) -0.0031(10)
    C9 0.0359(8) 0.0353(10) 0.0461(10) 0.0035(7) -0.0006(7) -0.0016(8)
    C10 0.0714(13) 0.0429(12) 0.0544(13) -0.0043(10) 0.0093(10) -0.0120(10)
    C11 0.0802(16) 0.0564(15) 0.0488(13) -0.0019(12) 0.0119(11) 0.0001(11)
    C12 0.0515(11) 0.0466(13) 0.0586(14) -0.0009(9) -0.0033(9) 0.0106(10)
    C13 0.0813(16) 0.0415(13) 0.0619(15) -0.0138(11) -0.0080(12) -0.0026(11)
    C14 0.0674(13) 0.0420(12) 0.0456(11) -0.0050(9) -0.0026(9) -0.0027(9)
    C15 0.0803(17) 0.0709(18) 0.0893(19) -0.0147(14) -0.0032(14) 0.0316(16)
    N1 0.0382(7) 0.0352(8) 0.0448(9) 0.0009(6) 0.0081(6) -0.0017(7)
    N2 0.0510(9) 0.0323(9) 0.0582(10) 0.0030(7) 0.0029(7) -0.0006(8)
    N3 0.0386(7) 0.0352(9) 0.0436(9) 0.0038(6) 0.0033(6) -0.0012(7)
    O1 0.0494(8) 0.0546(10) 0.0848(11) 0.0102(6) 0.0318(8) 0.0029(8)
    O2 0.0403(7) 0.0446(8) 0.0862(11) -0.0080(6) -0.0079(7) -0.0064(8)
    S1 0.0311(2) 0.0361(3) 0.0614(3) 0.00089(16) 0.00821(18) -0.0010(2)
_geom_special_details     ?
loop_
    _geom_bond_atom_site_label_1
    _geom_bond_atom_site_label_2
    _geom_bond_site_symmetry_2
    _geom_bond_distance
    _geom_bond_publ_flag
    C1 C6 . 1.372(2) ?
    C1 C2 . 1.412(2) ?
    C1 N1 . 1.442(2) ?
    C2 C3 . 1.366(2) ?
    C2 H2 . 0.9300 ?
    C3 C4 . 1.396(2) ?
    C3 H3 . 0.9300 ?
    C4 N3 . 1.361(2) ?
    C4 C5 . 1.406(2) ?
    C5 C6 . 1.407(2) ?
    C5 C7 . 1.415(3) ?
    C6 H6 . 0.9300 ?
    C7 N2 . 1.325(2) ?
    C7 H7 . 0.9300 ?
    C8 N3 . 1.446(2) ?
    C8 H8A . 0.9600 ?
    C8 H8B . 0.9600 ?
    C8 H8C . 0.9600 ?
    C9 C10 . 1.381(3) ?
    C9 C14 . 1.387(3) ?
    C9 S1 . 1.7635(19) ?
    C10 C11 . 1.371(3) ?
    C10 H10 . 0.9300 ?
    C11 C12 . 1.377(3) ?
    C11 H11 . 0.9300 ?
    C12 C13 . 1.390(3) ?
    C12 C15 . 1.510(3) ?
    C13 C14 . 1.373(3) ?
    C13 H13 . 0.9300 ?
    C14 H14 . 0.9300 ?
    C15 H15A . 0.9600 ?
    C15 H15B . 0.9600 ?
    C15 H15C . 0.9600 ?
    N1 S1 . 1.6348(15) ?
    N1 H1 . 0.8759 ?
    N2 N3 . 1.361(2) ?
    O1 S1 . 1.4280(14) ?
    O2 S1 . 1.4288(15) ?
loop_
    _geom_angle_atom_site_label_1
    _geom_angle_atom_site_label_2
    _geom_angle_atom_site_label_3
    _geom_angle_site_symmetry_1
    _geom_angle_site_symmetry_3
    _geom_angle
    _geom_angle_publ_flag
    C6 C1 C2 . . 121.25(15) ?
    C6 C1 N1 . . 118.75(14) ?
    C2 C1 N1 . . 119.96(15) ?
    C3 C2 C1 . . 122.27(16) ?
    C3 C2 H2 . . 118.9 ?
    C1 C2 H2 . . 118.9 ?
    C2 C3 C4 . . 116.61(15) ?
    C2 C3 H3 . . 121.7 ?
    C4 C3 H3 . . 121.7 ?
    N3 C4 C3 . . 130.97(16) ?
    N3 C4 C5 . . 106.78(15) ?
    C3 C4 C5 . . 122.23(15) ?
    C4 C5 C6 . . 119.96(16) ?
    C4 C5 C7 . . 104.22(15) ?
    C6 C5 C7 . . 135.76(16) ?
    C1 C6 C5 . . 117.65(15) ?
    C1 C6 H6 . . 121.2 ?
    C5 C6 H6 . . 121.2 ?
    N2 C7 C5 . . 111.41(16) ?
    N2 C7 H7 . . 124.3 ?
    C5 C7 H7 . . 124.3 ?
    N3 C8 H8A . . 109.5 ?
    N3 C8 H8B . . 109.5 ?
    H8A C8 H8B . . 109.5 ?
    N3 C8 H8C . . 109.5 ?
    H8A C8 H8C . . 109.5 ?
    H8B C8 H8C . . 109.5 ?
    C10 C9 C14 . . 119.56(19) ?
    C10 C9 S1 . . 120.99(15) ?
    C14 C9 S1 . . 119.44(15) ?
    C11 C10 C9 . . 119.6(2) ?
    C11 C10 H10 . . 120.2 ?
    C9 C10 H10 . . 120.2 ?
    C10 C11 C12 . . 122.1(2) ?
    C10 C11 H11 . . 119.0 ?
    C12 C11 H11 . . 119.0 ?
    C11 C12 C13 . . 117.5(2) ?
    C11 C12 C15 . . 121.4(2) ?
    C13 C12 C15 . . 121.1(2) ?
    C14 C13 C12 . . 121.4(2) ?
    C14 C13 H13 . . 119.3 ?
    C12 C13 H13 . . 119.3 ?
    C13 C14 C9 . . 119.7(2) ?
    C13 C14 H14 . . 120.1 ?
    C9 C14 H14 . . 120.1 ?
    C12 C15 H15A . . 109.5 ?
    C12 C15 H15B . . 109.5 ?
    H15A C15 H15B . . 109.5 ?
    C12 C15 H15C . . 109.5 ?
    H15A C15 H15C . . 109.5 ?
    H15B C15 H15C . . 109.5 ?
    C1 N1 S1 . . 119.89(12) ?
    C1 N1 H1 . . 115.6 ?
    S1 N1 H1 . . 111.2 ?
    C7 N2 N3 . . 106.19(15) ?
    N2 N3 C4 . . 111.38(14) ?
    N2 N3 C8 . . 120.41(15) ?
    C4 N3 C8 . . 128.20(16) ?
    O1 S1 O2 . . 120.46(9) ?
    O1 S1 N1 . . 105.33(9) ?
    O2 S1 N1 . . 106.88(8) ?
    O1 S1 C9 . . 107.32(9) ?
    O2 S1 C9 . . 107.92(9) ?
    N1 S1 C9 . . 108.45(8) ?
loop_
    _geom_torsion_atom_site_label_1
    _geom_torsion_atom_site_label_2
    _geom_torsion_atom_site_label_3
    _geom_torsion_atom_site_label_4
    _geom_torsion_site_symmetry_1
    _geom_torsion_site_symmetry_2
    _geom_torsion_site_symmetry_3
    _geom_torsion_site_symmetry_4
    _geom_torsion
    _geom_torsion_publ_flag
    C6 C1 C2 C3 . . . . -1.9(3) ?
    N1 C1 C2 C3 . . . . 175.55(16) ?
    C1 C2 C3 C4 . . . . 0.6(3) ?
    C2 C3 C4 N3 . . . . -176.89(18) ?
    C2 C3 C4 C5 . . . . 1.3(3) ?
    N3 C4 C5 C6 . . . . 176.56(15) ?
    C3 C4 C5 C6 . . . . -2.0(3) ?
    N3 C4 C5 C7 . . . . -0.94(19) ?
    C3 C4 C5 C7 . . . . -179.50(16) ?
    C2 C1 C6 C5 . . . . 1.1(3) ?
    N1 C1 C6 C5 . . . . -176.33(15) ?
    C4 C5 C6 C1 . . . . 0.7(3) ?
    C7 C5 C6 C1 . . . . 177.3(2) ?
    C4 C5 C7 N2 . . . . 1.2(2) ?
    C6 C5 C7 N2 . . . . -175.7(2) ?
    C14 C9 C10 C11 . . . . 0.8(3) ?
    S1 C9 C10 C11 . . . . -179.30(18) ?
    C9 C10 C11 C12 . . . . 0.2(4) ?
    C10 C11 C12 C13 . . . . -0.8(4) ?
    C10 C11 C12 C15 . . . . -179.7(2) ?
    C11 C12 C13 C14 . . . . 0.4(4) ?
    C15 C12 C13 C14 . . . . 179.3(2) ?
    C12 C13 C14 C9 . . . . 0.6(4) ?
    C10 C9 C14 C13 . . . . -1.2(3) ?
    S1 C9 C14 C13 . . . . 178.93(17) ?
    C6 C1 N1 S1 . . . . -95.37(17) ?
    C2 C1 N1 S1 . . . . 87.17(18) ?
    C5 C7 N2 N3 . . . . -0.9(2) ?
    C7 N2 N3 C4 . . . . 0.3(2) ?
    C7 N2 N3 C8 . . . . -179.02(17) ?
    C3 C4 N3 N2 . . . . 178.82(18) ?
    C5 C4 N3 N2 . . . . 0.4(2) ?
    C3 C4 N3 C8 . . . . -1.9(3) ?
    C5 C4 N3 C8 . . . . 179.70(17) ?
    C1 N1 S1 O1 . . . . 171.99(13) ?
    C1 N1 S1 O2 . . . . 42.75(15) ?
    C1 N1 S1 C9 . . . . -73.37(14) ?
    C10 C9 S1 O1 . . . . -147.78(17) ?
    C14 C9 S1 O1 . . . . 32.12(18) ?
    C10 C9 S1 O2 . . . . -16.55(18) ?
    C14 C9 S1 O2 . . . . 163.35(15) ?
    C10 C9 S1 N1 . . . . 98.89(17) ?
    C14 C9 S1 N1 . . . . -81.21(17) ?
loop_
    _geom_hbond_atom_site_label_D
    _geom_hbond_atom_site_label_H
    _geom_hbond_atom_site_label_A
    _geom_hbond_site_symmetry_A
    _geom_hbond_distance_DH
    _geom_hbond_distance_HA
    _geom_hbond_distance_DA
    _geom_hbond_angle_DHA
    _geom_hbond_publ_flag
    N1 H1 N2 2_655 0.88 2.21 3.065(2) 166.0 yes
    C3 H3 O2 1_655 0.93 2.53 3.277(2) 137.3 yes
_iucr_refine_instructions_details
;
TITL BAD13-D318_AM1T3 in P2(1)/c
CELL  0.71073   8.0026  12.8195  14.1321   90.000   91.602   90.000
ZERR     4.00   0.0003   0.0004   0.0004    0.000    0.002    0.000
LATT   1
SYMM  - X, 1/2 + Y, 1/2 - Z
SFAC  C    H    N    O    S
UNIT  60   60   12   8    4
MERG   2
OMIT     0   1   1
OMIT     1   0   0
SHEL 40 0.72
HTAB N1 N2_$1
eqiv $1 -x+2, y-1/2, -z+3/2
FMAP   2
PLAN   10
ACTA
BOND
BOND   $H
HTAB  2.6
CONF
L.S.  10
TEMP    23.00
WGHT    0.066900    0.221000
FVAR       0.58347
C1    1    0.819193    0.860860    0.711865    11.00000    0.03236    0.03406 =
         0.03803   -0.00298    0.00262   -0.00067
C2    1    0.958763    0.814672    0.669473    11.00000    0.03863    0.02858 =
         0.04915   -0.00244    0.00460    0.00399
AFIX  43
H2    2    0.969312    0.742434    0.670609    11.00000   -1.20000
AFIX   3
C3    1    1.078826    0.872430    0.626853    11.00000    0.03360    0.03396 =
         0.04686   -0.00403    0.00726    0.00411
AFIX  43
H3    2    1.170833    0.841365    0.599601    11.00000   -1.20000
AFIX   3
C4    1    1.056458    0.980357    0.626271    11.00000    0.03123    0.03354 =
         0.03582   -0.00167   -0.00039   -0.00259
C5    1    0.916154    1.028156    0.665560    11.00000    0.03441    0.03071 =
         0.04041   -0.00419   -0.00110    0.00149
C6    1    0.795203    0.966839    0.709871    11.00000    0.03109    0.03315 =
         0.04413   -0.00600    0.00415    0.00393
AFIX  43
H6    2    0.702263    0.997090    0.736859    11.00000   -1.20000
AFIX   0
C7    1    0.942336    1.136115    0.651171    11.00000    0.04602    0.03107 =
         0.05718   -0.00405    0.00412    0.00221
AFIX  43
H7    2    0.868359    1.188052    0.668907    11.00000   -1.20000
AFIX   0
C8    1    1.312729    1.049773    0.547191    11.00000    0.04480    0.05296 =
         0.04804    0.00268    0.01121   -0.00900
AFIX  33
H8A   2    1.305336    1.084875    0.487214    11.00000   -1.50000
H8B   2    1.338423    0.977493    0.537399    11.00000   -1.50000
H8C   2    1.399287    1.081197    0.585996    11.00000   -1.50000
AFIX   0
C9    1    0.624152    0.637910    0.636622    11.00000    0.03601    0.03530 =
         0.04607    0.00162   -0.00044   -0.00343
C10   1    0.653827    0.649837    0.541447    11.00000    0.07153    0.04321 =
         0.05424    0.01216    0.00937    0.00427
AFIX  43
H10   2    0.631541    0.713180    0.511599    11.00000   -1.20000
AFIX   0
C11   1    0.716295    0.567854    0.491176    11.00000    0.08047    0.05619 =
         0.04891    0.00015    0.01218    0.00183
AFIX  43
H11   2    0.735518    0.576669    0.427073    11.00000   -1.20000
AFIX   0
C12   1    0.751500    0.472793    0.532646    11.00000    0.05168    0.04662 =
         0.05851   -0.01067   -0.00342    0.00090
C13   1    0.719512    0.461791    0.628433    11.00000    0.08126    0.04154 =
         0.06234    0.00271   -0.00748    0.01371
AFIX  43
H13   2    0.741605    0.398326    0.658106    11.00000   -1.20000
AFIX   0
C14   1    0.656042    0.542632    0.680036    11.00000    0.06744    0.04221 =
         0.04553    0.00264   -0.00239    0.00504
AFIX  43
H14   2    0.634510    0.533565    0.743839    11.00000   -1.20000
AFIX   0
C15   1    0.819453    0.383084    0.476123    11.00000    0.08034    0.06967 =
         0.08939   -0.03070   -0.00298    0.01474
AFIX  33
H15A  2    0.931845    0.368166    0.497498    11.00000   -1.50000
H15B  2    0.818846    0.401501    0.410270    11.00000   -1.50000
H15C  2    0.750865    0.322559    0.484671    11.00000   -1.50000
AFIX   0
N1    3    0.702641    0.796837    0.761772    11.00000    0.03824    0.03511 =
         0.04465    0.00157    0.00822   -0.00084
AFIX   3
HN1   2    0.747417    0.753544    0.805524    11.00000   -1.20000
AFIX   0
N2    3    1.085738    1.153815    0.609189    11.00000    0.05073    0.03239 =
         0.05819    0.00070    0.00253   -0.00294
N3    3    1.154869    1.058435    0.593803    11.00000    0.03872    0.03525 =
         0.04370    0.00117    0.00347   -0.00381
O1    4    0.479204    0.818360    0.639742    11.00000    0.04033    0.04458 =
         0.08614    0.00633   -0.00767    0.00804
O2    4    0.443969    0.697847    0.774910    11.00000    0.04924    0.05507 =
         0.08455   -0.00299    0.03171   -0.01028
S1    5    0.545973    0.742018    0.703963    11.00000    0.03102    0.03607 =
         0.06145    0.00103    0.00821   -0.00088
HKLF 4
REM  BAD13-D318_AM1T3 in P2(1)/c
REM R1 =  0.0466 for   2703 Fo > 4sig(Fo)  and  0.0771 for all   4048 data
REM    178 parameters refined using      0 restraints
END
WGHT      0.0670      0.2213
REM Highest difference peak  0.250,  deepest hole -0.321,  1-sigma level  0.049
Q1    1   0.7264  0.5783  0.6738  11.00000  0.05    0.25
Q2    1   0.9701  0.9982  0.6475  11.00000  0.05    0.23
Q3    1   0.8636  1.0015  0.6988  11.00000  0.05    0.22
Q4    1   0.6064  0.6396  0.5953  11.00000  0.05    0.21
Q5    1   1.3906  0.9987  0.5877  11.00000  0.05    0.21
Q6    1   0.9383  0.4397  0.4327  11.00000  0.05    0.20
Q7    1   1.1431  1.2025  0.6260  11.00000  0.05    0.19
Q8    1   0.7250  0.5177  0.5237  11.00000  0.05    0.19
Q9    1   0.8744  0.3208  0.5462  11.00000  0.05    0.19
Q10   1   1.3705  1.1165  0.5577  11.00000  0.05    0.19
;
