# Supplementary material for: 4-Methyl-N-(1-methyl-1H-indazol-5-yl)benzene­sulfonamide
Source: Acta Crystallogr Sect E Struct Rep Online. 2013 Aug 23;69(Pt 9):o1471. doi: 10.1107/S1600536813023398 (PMC3884404; doi:10.1107/S1600536813023398)
Supplement: Supplementary file 2 [file e-69-o1471-Isup2.hkl]

#
# h,k,l, Fc-squared, Fo-squared, sigma(Fo-squared) and status flag
#
data_I
_shelx_title ' BAD13_D318_DRX1 in P2(1)/c'
_shelx_refln_list_code          4
_shelx_F_calc_maximum      173.63
_exptl_crystal_F_000       632.00
_reflns_d_resolution_high  0.7200
 
loop_
 _symmetry_equiv_pos_as_xyz
 'x, y, z'
 '-x, y+1/2, -z+1/2'
 '-x, -y, -z'
 'x, -y-1/2, z-1/2'
 
_cell_length_a     8.0026
_cell_length_b    12.8195
_cell_length_c    14.1321
_cell_angle_alpha  90.000
_cell_angle_beta   91.602
_cell_angle_gamma  90.000
 
_shelx_F_squared_multiplier     1.000
 
loop_
 _refln_index_h
 _refln_index_k
 _refln_index_l
 _refln_F_squared_calc
 _refln_F_squared_meas
 _refln_F_squared_sigma
 _refln_observed_status
   2   0   0       38.28       53.13      5.87 o
   3   0   0       45.15       54.89      7.34 o
   4   0   0      255.07      222.50     15.56 o
   5   0   0     1098.08     1056.15     52.54 o
   6   0   0       26.24       27.59      7.34 o
   7   0   0       59.14       73.38     13.21 o
   9   0   0        0.29       -4.40      6.46 o
  10   0   0      109.55      103.91     19.67 o
  11   0   0       96.79       72.50     18.49 o
   1   1   0     5774.74     5417.60     85.88 o
   2   1   0     2849.56     2486.86    107.14 o
   3   1   0       39.08       27.45      3.72 o
   4   1   0       29.06       30.92      4.76 o
   5   1   0        4.10        1.14      6.31 o
   6   1   0      124.41      128.51     10.77 o
   7   1   0      279.90      285.86     16.39 o
   8   1   0        6.01        3.09      5.50 o
   9   1   0       18.44       13.57      6.69 o
  10   1   0        1.66        9.12      6.89 o
  11   1   0        8.32        7.93      7.88 o
   0   2   0       55.25       56.02      3.02 o
   1   2   0     9526.45     9269.32    114.20 o
   2   2   0    15068.92    14823.14    252.62 o
   3   2   0     1711.97     1702.00     41.59 o
   4   2   0      448.64      442.10     10.87 o
   5   2   0        4.65        5.60      1.49 o
   6   2   0        0.19       -1.32      1.32 o
   7   2   0      206.05      197.05      8.81 o
   8   2   0       74.57       57.66     13.21 o
   9   2   0      122.58      136.86     18.64 o
  10   2   0       68.36       79.68     12.45 o
  11   2   0       60.06       60.48     12.14 o
   1   3   0      194.09      215.30      4.08 o
   2   3   0      419.80      453.73      7.62 o
   3   3   0      831.48      830.81     14.31 o
   4   3   0        5.07       22.31      1.57 o
   5   3   0     2437.57     2555.71     42.09 o
   6   3   0      228.64      221.30      6.46 o
   7   3   0       89.16       96.51      6.04 o
   8   3   0       83.76       81.35      4.90 o
   9   3   0        8.81        6.02      4.19 o
  10   3   0       15.89       14.87      6.18 o
   0   4   0      553.05      560.57     35.89 o
   1   4   0     4112.16     3747.76     58.62 o
   2   4   0      124.10      105.35      3.04 o
   3   4   0       52.01       50.99      2.09 o
   4   4   0     1288.79     1286.77     24.17 o
   5   4   0       73.33       81.90      2.91 o
   6   4   0       75.58       75.86      3.79 o
   7   4   0      254.00      259.71     14.01 o
   8   4   0       95.24       96.20      5.91 o
   9   4   0      204.85      192.77      9.65 o
  10   4   0       84.01       87.21      7.88 o
   1   5   0      598.72      574.49     15.83 o
   2   5   0      308.79      296.05      6.50 o
   3   5   0       79.13       54.87      2.55 o
   4   5   0     1161.10     1197.48     23.15 o
   5   5   0      307.05      290.60      7.14 o
   6   5   0      804.98      779.95     14.94 o
   7   5   0      706.39      688.85     13.55 o
   8   5   0       98.13      101.11      5.01 o
   9   5   0       20.21       27.55      3.15 o
  10   5   0        1.78       -2.17      2.17 o
   0   6   0     1086.49     1365.29     31.71 o
   1   6   0     1517.40     1454.99     27.70 o
   2   6   0       94.06      113.43      4.18 o
   3   6   0      339.80      370.79      8.08 o
   4   6   0       24.24       26.30      2.16 o
   5   6   0        8.16       10.07      2.01 o
   6   6   0        8.98        9.21      2.01 o
   7   6   0      519.13      499.81     10.94 o
   8   6   0       13.71       12.11      2.48 o
   9   6   0      125.12      117.27      6.15 o
  10   6   0       38.83       36.51      4.06 o
   1   7   0       70.01       82.13      3.86 o
   2   7   0      637.47      597.61     13.04 o
   3   7   0      496.25      464.14     10.02 o
   4   7   0      894.81      873.13     16.64 o
   5   7   0     1410.45     1367.74     27.31 o
   6   7   0      682.08      700.12     15.53 o
   7   7   0       21.22       20.80      2.73 o
   8   7   0      116.79      132.93      7.62 o
   9   7   0       93.44       87.34      5.24 o
  10   7   0       35.13       41.15      5.25 o
   0   8   0       23.52       35.20      3.20 o
   1   8   0       57.30       66.01      4.07 o
   2   8   0      474.48      447.72     10.13 o
   3   8   0      144.56      127.26      5.23 o
   4   8   0       51.82       51.65      3.48 o
   5   8   0      111.37      105.40      4.83 o
   6   8   0      182.06      161.65      6.53 o
   7   8   0       88.27       99.26      5.50 o
   8   8   0       47.18       47.00      3.83 o
   9   8   0       16.18       23.43      3.61 o
   1   9   0       11.07       11.52      1.94 o
   2   9   0     1101.44     1091.47     29.87 o
   3   9   0      320.36      328.30      9.05 o
   4   9   0     2446.37     2401.42     42.56 o
   5   9   0       32.86       32.05      3.02 o
   6   9   0      138.94      156.04      7.10 o
   7   9   0      181.87      192.20      7.88 o
   8   9   0      211.88      230.03      8.32 o
   9   9   0       33.04       43.51      4.63 o
   0  10   0     1828.20     1747.34     49.54 o
   1  10   0       41.03       45.14      3.70 o
   2  10   0        0.78        3.47      2.03 o
   3  10   0       23.56       25.46      3.27 o
   4  10   0       55.48       44.38      3.67 o
   5  10   0        2.87        2.40      2.38 o
   6  10   0        4.51        6.74      2.77 o
   7  10   0       11.00       12.65      3.25 o
   8  10   0       23.67       26.05      3.68 o
   9  10   0       13.34       13.53      4.05 o
   1  11   0      563.65      560.42     19.03 o
   2  11   0       13.15       10.09      3.69 o
   3  11   0      624.26      579.75     17.30 o
   4  11   0       32.82       35.71      4.33 o
   5  11   0      340.36      326.79     12.66 o
   6  11   0      131.61      136.66      8.78 o
   7  11   0       22.07       23.26      6.04 o
   8  11   0       41.06       51.22      6.25 o
   0  12   0      212.47      164.68     18.20 o
   1  12   0      182.52      165.57     16.44 o
   2  12   0      451.74      467.50     17.37 o
   3  12   0      136.17      135.15     13.17 o
   4  12   0       55.77       59.69      6.76 o
   5  12   0        0.36        1.25      5.50 o
   6  12   0        0.25       -2.50      5.59 o
   7  12   0       23.27       28.56      7.81 o
   8  12   0        6.64        3.10      8.22 o
   1  13   0      151.04      151.75     13.12 o
   2  13   0        6.19        5.82      4.62 o
   3  13   0      119.80      105.84     16.64 o
   4  13   0       62.93       60.25      7.77 o
   5  13   0      191.15      203.67     21.13 o
   6  13   0        8.06       14.46      7.23 o
   7  13   0       18.46       17.29      7.88 o
   0  14   0      105.67       71.33     13.80 o
   1  14   0       83.68       89.31     10.90 o
   2  14   0       72.71       63.43      9.03 o
   3  14   0       62.20       70.96      8.27 o
   4  14   0      121.10      131.89     10.71 o
   5  14   0        4.79        5.04      6.60 o
   6  14   0        0.78        1.39     12.92 o
   1  15   0        1.36       -2.56      5.29 o
   2  15   0        0.47       -2.63      5.36 o
   3  15   0       24.41       30.88      7.81 o
   4  15   0        0.52        9.10      9.98 o
   5  15   0       59.29       62.33     10.90 o
   0  16   0       36.22       36.11     12.33 o
   1  16   0       32.37       30.41      8.39 o
   2  16   0       99.59       88.38     17.47 o
   3  16   0       24.27       38.46      8.69 o
   4  16   0        8.35       17.91     10.86 o
   1  17   0        0.01       -1.03      6.33 o
   2  17   0       24.88       29.06      8.98 o
   3  17   0        5.40       -0.41      6.52 o
 -11   1   1       22.43       14.07      8.39 o
 -10   1   1        1.03        0.71      9.54 o
  -9   1   1       20.60       25.71      7.73 o
  -8   1   1      129.33      124.31     12.76 o
  -7   1   1      100.85      101.67     10.56 o
  -6   1   1       17.89       14.43      4.85 o
  -5   1   1      459.16      460.35     19.51 o
  -4   1   1        8.72        2.73      2.67 o
  -3   1   1       14.25       18.89      1.81 o
  -2   1   1      996.06     1125.88     19.40 o
  -1   1   1     6485.69     6137.97     70.50 o
   1   1   1     2059.02     2017.90     25.12 o
   2   1   1    11551.30    11274.54    472.60 o
   3   1   1      989.01      945.26     31.45 o
   4   1   1     1216.97     1200.73     40.27 o
   5   1   1       10.46       18.48      8.95 o
   6   1   1       38.30       46.33      6.90 o
   7   1   1        8.03        6.71      7.34 o
   8   1   1      147.24      154.66     14.51 o
   9   1   1      103.11       99.15     12.96 o
  10   1   1        5.19       -1.12      5.71 o
  11   1   1        0.60        1.47      7.35 o
 -11   2   1        1.12        1.74      3.78 o
 -10   2   1       76.48       73.39      5.44 o
  -9   2   1       47.28       48.46     11.91 o
  -8   2   1       12.18        2.46      7.34 o
  -7   2   1        1.03        0.23      2.57 o
  -6   2   1       24.96       34.75      2.87 o
  -5   2   1       96.62      102.35      7.63 o
  -4   2   1      224.24      223.27      6.48 o
  -3   2   1     1378.31     1461.27     25.94 o
  -2   2   1      541.37      559.34      8.42 o
  -1   2   1      952.89      912.54     12.36 o
   0   2   1       57.05       61.18      1.65 o
   1   2   1       24.10       27.80      1.26 o
   2   2   1     5513.49     5572.83     88.44 o
   3   2   1      102.38       93.14      5.90 o
   4   2   1     2204.37     2143.83     46.01 o
   5   2   1       15.09       24.53      2.54 o
   6   2   1      112.09      121.84     27.45 o
   7   2   1        8.80        6.56      2.74 o
   8   2   1       92.56      109.72     13.36 o
   9   2   1        3.41       -1.14      5.27 o
  10   2   1        1.66       -3.04      5.64 o
  11   2   1        0.52       -0.85     16.29 o
 -10   3   1       13.01        7.11      5.97 o
  -9   3   1        4.80       -0.24      2.41 o
  -8   3   1      197.37      190.07      7.94 o
  -7   3   1      218.35      197.64      5.59 o
  -6   3   1      135.33      137.90      4.32 o
  -5   3   1      263.69      263.85      9.40 o
  -4   3   1      224.59      249.79      5.99 o
  -3   3   1        6.74        6.79      0.82 o
  -2   3   1     1024.11     1047.53     16.61 o
  -1   3   1      273.59      259.85      4.75 o
   0   3   1      149.36      180.68     11.05 o
   1   3   1     1706.73     1614.13     25.25 o
   2   3   1      136.03      131.57      2.68 o
   3   3   1      728.63      752.57     13.06 o
   4   3   1     1322.92     1348.69     24.38 o
   5   3   1      118.62      106.49      3.44 o
   6   3   1      107.38       89.49      3.74 o
   7   3   1      140.84      114.45     11.31 o
   8   3   1      352.32      328.27     13.16 o
   9   3   1        0.01       -0.55      2.01 o
  10   3   1       12.78        7.41      4.44 o
 -10   4   1        6.64        2.81      2.17 o
  -9   4   1      120.19      121.81      8.24 o
  -8   4   1        6.58       11.28      1.94 o
  -7   4   1       49.25       51.19      2.96 o
  -6   4   1      769.69      724.35     13.63 o
  -5   4   1       24.60       31.21      2.71 o
  -4   4   1      310.72      326.50      7.32 o
  -3   4   1      417.22      450.32      8.64 o
  -2   4   1       85.76      106.52      3.15 o
  -1   4   1      438.95      446.81      8.16 o
   0   4   1      203.62      239.33     10.22 o
   1   4   1     2173.33     2039.39     33.96 o
   2   4   1      587.14      617.96     11.41 o
   3   4   1        6.84        7.86      1.13 o
   4   4   1      538.67      543.21     10.97 o
   5   4   1      494.39      495.44     10.07 o
   6   4   1       58.55       49.70      3.06 o
   7   4   1       31.13       31.16      2.58 o
   8   4   1        4.66        5.64      2.36 o
   9   4   1        9.39       12.34      4.29 o
  10   4   1        4.28        7.79      3.50 o
 -10   5   1        2.64        1.22      2.26 o
  -9   5   1       12.81       11.67      2.58 o
  -8   5   1       29.62       33.59      2.90 o
  -7   5   1        1.23       -1.43      1.43 o
  -6   5   1       33.10       38.71      2.62 o
  -5   5   1        0.22       -2.47      2.47 o
  -4   5   1       57.28       74.68      2.92 o
  -3   5   1       77.67       79.62      3.04 o
  -2   5   1      332.23      360.39      7.60 o
  -1   5   1      386.26      412.30      8.43 o
   0   5   1      590.61      704.17     13.12 o
   1   5   1      535.60      539.60      9.78 o
   2   5   1      155.11      156.04      4.22 o
   3   5   1       12.18       10.85      1.42 o
   4   5   1      163.41      182.80      5.17 o
   5   5   1        0.22       -1.29      1.29 o
   6   5   1       21.14       19.43      2.07 o
   7   5   1       59.70       67.96      3.26 o
   8   5   1        1.43        0.62      1.66 o
   9   5   1       72.27       76.99      4.62 o
  10   5   1        5.05        6.66      2.38 o
 -10   6   1       23.01       26.45      3.75 o
  -9   6   1       33.74       38.28      4.02 o
  -8   6   1       69.04       76.96      4.13 o
  -7   6   1       79.82       75.74      3.95 o
  -6   6   1       16.06       18.69      2.33 o
  -5   6   1       44.64       48.01      3.23 o
  -4   6   1      805.19      805.66     15.22 o
  -3   6   1      221.56      244.87      6.10 o
  -2   6   1      501.19      495.02     10.92 o
  -1   6   1      983.67      967.26     32.63 o
   0   6   1        8.89        4.32      0.94 o
   1   6   1        5.11       11.35      1.66 o
   2   6   1      143.01      152.70      4.49 o
   3   6   1     1049.86     1116.36     20.21 o
   4   6   1       29.57       39.78      2.44 o
   5   6   1        4.64        8.33      1.95 o
   6   6   1       24.87       27.17      2.69 o
   7   6   1        5.91        7.43      2.00 o
   8   6   1        0.39        1.12      1.94 o
   9   6   1       66.82       69.32      4.86 o
  10   6   1        6.06        6.44      2.70 o
 -10   7   1        2.07        0.81      2.87 o
  -9   7   1        8.16       11.84      3.13 o
  -8   7   1       24.15       20.48      3.16 o
  -7   7   1      182.22      174.66      6.26 o
  -6   7   1       74.41       68.38      4.21 o
  -5   7   1       51.63       55.75      3.75 o
  -4   7   1      638.55      659.14     13.24 o
  -3   7   1       52.60       74.95      4.20 o
  -2   7   1        2.49        3.14      1.48 o
  -1   7   1      601.95      640.29     14.86 o
   0   7   1       20.54       32.48      2.34 o
   1   7   1      279.99      328.46      8.22 o
   2   7   1      686.55      756.43     14.75 o
   3   7   1        9.75        7.02      1.73 o
   4   7   1      136.04      135.73      5.04 o
   5   7   1      177.73      165.98      6.16 o
   6   7   1      199.32      214.57      6.85 o
   7   7   1       30.38       39.60      3.29 o
   8   7   1       65.11       71.68      4.26 o
   9   7   1        0.73       -2.43      2.43 o
  10   7   1        0.04        2.10      2.70 o
  -9   8   1        4.12        2.61      2.65 o
  -8   8   1       25.82       23.31      3.19 o
  -7   8   1        6.91        5.05      2.46 o
  -6   8   1       51.74       60.31      4.31 o
  -5   8   1      428.43      424.84      9.78 o
  -4   8   1      136.19      142.70      5.50 o
  -3   8   1     1553.97     1513.13     27.60 o
  -2   8   1       66.76       73.51      4.22 o
  -1   8   1       16.63        5.96      1.64 o
   0   8   1       52.80       55.81      2.96 o
   1   8   1      424.63      411.44     11.27 o
   2   8   1        3.52        1.99      1.67 o
   3   8   1      119.31      124.20      5.18 o
   4   8   1      503.69      492.76     10.91 o
   5   8   1       25.33       22.19      3.11 o
   6   8   1      102.00      108.50      5.57 o
   7   8   1       24.46       27.75      3.39 o
   8   8   1       26.97       26.88      3.21 o
   9   8   1        9.37       12.72      3.17 o
  -9   9   1        4.62        6.68      3.14 o
  -8   9   1        6.26        8.53      2.81 o
  -7   9   1        0.01       -2.23      2.23 o
  -6   9   1       12.53       20.32      3.22 o
  -5   9   1      139.01      122.59      5.20 o
  -4   9   1       54.47       53.30      3.95 o
  -3   9   1      519.56      524.87     11.85 o
  -2   9   1        3.57        2.37      1.91 o
  -1   9   1      180.59      195.93      8.99 o
   0   9   1      188.50      186.16      6.59 o
   1   9   1       74.62       67.37      4.95 o
   2   9   1       37.75       34.37      3.07 o
   3   9   1       69.38       74.17      5.15 o
   4   9   1       72.48       63.20      5.09 o
   5   9   1      161.29      159.24      8.01 o
   6   9   1       60.74       55.00      4.21 o
   7   9   1       21.25       24.41      3.54 o
   8   9   1       16.43       29.97      3.77 o
   9   9   1        3.05        7.05      3.08 o
  -9  10   1        2.09        1.77      3.32 o
  -8  10   1        0.85       -0.27      2.69 o
  -7  10   1        2.75        4.45      2.81 o
  -6  10   1       15.52       16.61      3.21 o
  -5  10   1        2.87        2.51      2.50 o
  -4  10   1      132.38      129.39      5.91 o
  -3  10   1      673.00      649.36     14.38 o
  -2  10   1      895.71      893.14     21.30 o
  -1  10   1      333.47      329.81      9.56 o
   0  10   1       74.50       84.44      5.16 o
   1  10   1      163.19      145.23      9.41 o
   2  10   1      250.48      246.08      7.57 o
   3  10   1      460.08      439.90     10.84 o
   4  10   1       85.27       92.82      5.12 o
   5  10   1       33.25       38.37      4.05 o
   6  10   1       25.09       22.02      3.28 o
   7  10   1        1.42        6.55      3.10 o
   8  10   1        3.85        4.46      2.90 o
   9  10   1       13.56       13.62      4.09 o
  -8  11   1       25.34       22.17      5.04 o
  -7  11   1        4.27       -1.68      3.35 o
  -6  11   1       81.12      100.04      8.73 o
  -5  11   1        1.21        2.91      4.84 o
  -4  11   1        3.03        2.59      2.75 o
  -3  11   1       64.75       67.87      5.52 o
  -2  11   1      340.36      335.51     12.12 o
  -1  11   1      596.81      556.03     18.86 o
   0  11   1       33.75       43.11      5.87 o
   1  11   1       59.86       55.66     12.77 o
   2  11   1      124.27      121.26      7.83 o
   3  11   1      187.40      197.76      8.66 o
   4  11   1       63.12       68.85      5.37 o
   5  11   1       31.22       27.98      4.65 o
   6  11   1       24.51       28.58      4.87 o
   7  11   1        1.91        0.78      3.22 o
   8  11   1       10.30        8.08      4.29 o
  -8  12   1        4.01       -1.13      6.21 o
  -7  12   1        3.02        3.48      6.48 o
  -6  12   1        9.40       10.57      6.43 o
  -5  12   1        0.35       -4.76      4.76 o
  -4  12   1       26.03       27.85      5.64 o
  -3  12   1       11.72        5.15      4.15 o
  -2  12   1        0.05       -0.55      3.71 o
  -1  12   1        0.36        4.25      4.06 o
   0  12   1      587.56      533.20     30.09 o
   1  12   1       63.02       66.58      8.51 o
   2  12   1      416.50      391.85     18.68 o
   3  12   1       46.79       47.38      7.36 o
   4  12   1       32.25       38.18      5.98 o
   5  12   1       18.26       13.70      6.60 o
   6  12   1       17.65       20.48      5.30 o
   7  12   1        0.13       -3.79      3.79 o
   8  12   1        7.11        2.50      8.07 o
  -7  13   1       30.29       25.60      8.44 o
  -6  13   1       13.97        8.89      6.72 o
  -5  13   1      116.75      107.33     12.20 o
  -4  13   1       32.78       34.11      6.05 o
  -3  13   1       75.37       69.46      9.45 o
  -2  13   1       26.75       18.69      8.60 o
  -1  13   1      124.07      128.94     15.96 o
   0  13   1       24.79       28.63      7.05 o
   1  13   1        0.04       -2.20      4.57 o
   2  13   1       39.43       29.79      6.95 o
   3  13   1      128.81      149.50     23.19 o
   4  13   1       23.18       16.03      5.11 o
   5  13   1       74.19       83.36     10.99 o
   6  13   1        1.74       -3.96      5.60 o
   7  13   1        7.20       13.32      7.93 o
  -6  14   1       17.64        5.87      6.93 o
  -5  14   1       57.17       84.96     30.23 o
  -4  14   1        0.27        5.65      4.90 o
  -3  14   1        3.42       -4.38      4.91 o
  -2  14   1       24.36       17.43      5.65 o
  -1  14   1        0.46       -4.11      4.57 o
   0  14   1       64.13       44.65      9.39 o
   1  14   1       22.96       22.49      7.63 o
   2  14   1       31.03       25.30      7.93 o
   3  14   1        5.68       -3.61      4.55 o
   4  14   1       18.93       12.02      5.92 o
   5  14   1       10.97       27.07      7.99 o
   6  14   1        4.36        6.84      7.14 o
  -5  15   1       58.89       70.77     11.60 o
  -4  15   1       14.09       18.14      5.83 o
  -3  15   1       29.43       40.63      7.19 o
  -2  15   1       56.82       67.76     10.38 o
  -1  15   1       14.54       20.93      7.16 o
   0  15   1       19.23       25.41      7.60 o
   1  15   1       31.14       37.18     13.21 o
   2  15   1       39.03       32.58      7.88 o
   3  15   1        0.03       -5.08      5.08 o
   4  15   1        0.02       -7.04      7.04 o
   5  15   1       40.06       36.99     12.33 o
  -4  16   1       12.08       16.32      8.18 o
  -3  16   1       20.49       27.07      7.85 o
  -2  16   1        1.66       -2.03      5.80 o
  -1  16   1       59.08       47.47      9.19 o
   0  16   1       36.54       41.42      8.80 o
   1  16   1        0.27       -5.48      8.66 o
   2  16   1        0.34       -5.43      5.43 o
   3  16   1        1.53       -0.75      5.80 o
   4  16   1       43.10       41.98     12.62 o
  -3  17   1       17.61       15.20      7.68 o
  -2  17   1        8.92        5.90      6.77 o
  -1  17   1       13.00       13.58      9.83 o
   0  17   1        1.62       -5.12      6.22 o
   1  17   1       57.00       72.19     18.79 o
   2  17   1       10.99        4.34      7.10 o
   3  17   1        1.46       -4.51      6.16 o
 -11   0   2      116.32      164.68     25.24 o
 -10   0   2       16.24       12.92     10.86 o
  -9   0   2      233.96      225.14     26.71 o
  -8   0   2      621.09      534.83     36.40 o
  -7   0   2       95.09      101.23     19.08 o
  -6   0   2        1.52        2.41      1.49 o
  -5   0   2      377.36      376.43     10.64 o
  -4   0   2       46.28       44.56      2.53 o
  -3   0   2     1242.78     1254.67     30.98 o
  -2   0   2      334.95      377.22      7.14 o
  -1   0   2      246.90      236.39      3.99 o
   0   0   2     5294.15     4977.04    106.79 o
   1   0   2     6494.27     6489.91    123.72 o
   2   0   2    22017.59    21605.35    626.91 o
   3   0   2     1149.17      975.14     45.79 o
   4   0   2      679.58      644.02     33.76 o
   5   0   2       96.80       75.44     10.86 o
   6   0   2      149.23      156.16     17.03 o
   7   0   2        1.73        0.29      6.16 o
   8   0   2      208.09      198.14     22.31 o
   9   0   2        7.99       -1.47      6.46 o
  10   0   2       24.86        8.22      9.98 o
  11   0   2       32.23       21.72     13.21 o
 -11   1   2        3.43       -2.55      4.25 o
 -10   1   2        1.72        4.83      2.64 o
  -9   1   2        0.00        0.02      3.73 o
  -8   1   2        1.52        0.74      4.67 o
  -7   1   2      519.39      526.29     13.90 o
  -6   1   2      402.34      385.26      8.02 o
  -5   1   2       78.11       67.55      2.36 o
  -4   1   2     1045.28     1101.02     19.64 o
  -3   1   2       69.90       36.52      2.26 o
  -2   1   2     1066.46      904.15     10.58 o
  -1   1   2     8166.75     7734.19     89.06 o
   0   1   2     4005.89     3770.03     56.69 o
   1   1   2      619.71      639.77      9.58 o
   2   1   2     2798.86     2850.30     49.47 o
   3   1   2      544.94      535.42     19.41 o
   4   1   2       51.20       44.24      9.54 o
   5   1   2      441.74      425.40     18.36 o
   6   1   2        0.28        0.37      3.42 o
   7   1   2      121.95      111.10     11.37 o
   8   1   2       24.25       27.64     14.24 o
   9   1   2       17.70        5.08      6.02 o
  10   1   2       53.18       57.98     10.82 o
  11   1   2       39.56       40.22     10.56 o
 -11   2   2        4.81        3.60      3.25 o
 -10   2   2       82.87       81.80      8.26 o
  -9   2   2      158.95      163.73      7.65 o
  -8   2   2       45.82       51.31      3.51 o
  -7   2   2     1686.30     1569.33     29.49 o
  -6   2   2       79.59       79.92      4.42 o
  -5   2   2       36.38       38.44      2.75 o
  -4   2   2      215.08      237.06      5.04 o
  -3   2   2      474.23      583.57      9.28 o
  -2   2   2      369.74      327.41      5.07 o
  -1   2   2     5047.06     4978.11     69.49 o
   0   2   2    11602.21    11007.11    208.24 o
   1   2   2     2967.74     2835.54     36.39 o
   2   2   2      274.83      253.77      3.66 o
   3   2   2     2464.50     2414.32     42.26 o
   4   2   2     2043.49     1987.21     42.90 o
   5   2   2      470.43      482.83     12.61 o
   6   2   2        1.01        0.94      1.78 o
   7   2   2       17.70       14.52      4.74 o
   8   2   2      238.23      231.93     34.49 o
   9   2   2        0.57       -2.27      4.87 o
  10   2   2      110.54      115.84     14.11 o
 -10   3   2       17.35       16.69      2.67 o
  -9   3   2        0.07       -1.57      1.57 o
  -8   3   2        1.64       -2.21      2.21 o
  -7   3   2        2.45       -1.56      1.66 o
  -6   3   2      790.38      773.15     15.63 o
  -5   3   2     1239.06     1188.29     19.62 o
  -4   3   2        1.24       -0.88      0.88 o
  -3   3   2      907.30      928.25     16.20 o
  -2   3   2     2446.46     2292.38     38.33 o
  -1   3   2      898.70      763.63     14.58 o
   0   3   2     2209.04     2047.66     32.39 o
   1   3   2      147.12      126.68      3.96 o
   2   3   2      105.86      116.00      2.80 o
   3   3   2       17.65       15.91      1.76 o
   4   3   2      936.99      921.60     19.01 o
   5   3   2       70.55       55.09      2.27 o
   6   3   2      820.90      737.55     16.59 o
   7   3   2      567.92      574.74     13.67 o
   8   3   2       59.80       64.93      4.38 o
   9   3   2       41.77       52.03      6.61 o
  10   3   2       56.51       54.43      6.22 o
 -10   4   2       43.85       48.07      3.97 o
  -9   4   2       68.67       79.05      4.73 o
  -8   4   2      611.65      575.10     12.98 o
  -7   4   2       32.46       36.21      2.47 o
  -6   4   2      630.05      568.69     11.27 o
  -5   4   2      227.99      240.56      5.76 o
  -4   4   2       73.44       67.61      3.07 o
  -3   4   2        0.12       -0.87      0.95 o
  -2   4   2     1171.45     1243.67     21.73 o
  -1   4   2      436.07      359.31      6.56 o
   0   4   2     4692.42     4400.03     77.95 o
   1   4   2     2975.04     2876.99     48.09 o
   2   4   2       71.62       56.61      2.86 o
   3   4   2      577.24      479.56      9.09 o
   4   4   2      216.75      179.26      4.65 o
   5   4   2      607.32      622.30     11.35 o
   6   4   2      373.53      365.47     10.83 o
   7   4   2       18.09       14.13      2.18 o
   8   4   2       12.70       19.52      4.45 o
   9   4   2      165.19      161.22      9.49 o
  10   4   2        8.08       12.80      3.82 o
 -10   5   2       30.54       34.91      3.83 o
  -9   5   2        1.28        0.56      2.16 o
  -8   5   2       47.74       49.17      3.48 o
  -7   5   2       71.16       81.37      3.91 o
  -6   5   2        0.06        0.55      1.51 o
  -5   5   2      511.65      488.15     10.91 o
  -4   5   2      662.39      661.44     12.57 o
  -3   5   2      516.46      448.85      9.13 o
  -2   5   2     4395.11     4668.16     77.63 o
  -1   5   2        0.46        1.49      1.03 o
   0   5   2      641.61      809.41     14.04 o
   1   5   2       27.73       40.06      2.95 o
   2   5   2       17.94       18.05      1.67 o
   3   5   2      381.69      380.01      9.36 o
   4   5   2      102.49       85.09      3.63 o
   5   5   2      578.76      569.38     12.12 o
   6   5   2      342.68      322.77      7.41 o
   7   5   2       29.03       26.39      2.23 o
   8   5   2      550.97      523.21     12.22 o
   9   5   2      262.85      267.27      8.69 o
  10   5   2       18.48       26.21      3.34 o
 -10   6   2       89.57       91.88      6.05 o
  -9   6   2      127.45      119.46      6.00 o
  -8   6   2      135.31      138.29      5.50 o
  -7   6   2       82.58       86.13      4.32 o
  -6   6   2      388.98      376.53      9.49 o
  -5   6   2      382.36      380.27      9.40 o
  -4   6   2       11.24       12.79      1.83 o
  -3   6   2      120.69      118.75      4.18 o
  -2   6   2      210.30      175.60      5.29 o
  -1   6   2     1610.52     1601.92     32.66 o
   0   6   2        3.24        7.47      1.34 o
   1   6   2      195.79      175.13      4.89 o
   2   6   2      697.16      631.01     12.43 o
   3   6   2      574.10      545.68     11.00 o
   4   6   2      128.63      129.57      4.14 o
   5   6   2      399.95      420.11      9.96 o
   6   6   2       64.46       74.10      3.88 o
   7   6   2       27.36       25.66      2.59 o
   8   6   2       69.03       70.50      4.31 o
   9   6   2       56.70       51.76      5.09 o
  10   6   2       20.20       16.67      3.15 o
 -10   7   2        3.66        4.72      3.03 o
  -9   7   2        7.02        7.26      2.83 o
  -8   7   2       12.20        2.82      2.20 o
  -7   7   2       14.71       16.22      3.57 o
  -6   7   2      148.36      152.40      6.14 o
  -5   7   2      433.54      430.23      9.51 o
  -4   7   2      222.42      226.96      6.29 o
  -3   7   2     1561.36     1503.23     27.09 o
  -2   7   2        2.67       -0.39      1.47 o
  -1   7   2        7.15        3.71      1.48 o
   0   7   2      369.06      431.71     17.59 o
   1   7   2        7.24        1.64      1.35 o
   2   7   2      283.62      315.94      7.65 o
   3   7   2      363.63      361.08      8.34 o
   4   7   2      813.88      775.16     15.12 o
   5   7   2       10.65        9.55      2.35 o
   6   7   2      945.43      955.25     20.09 o
   7   7   2      451.67      471.19     11.29 o
   8   7   2      118.17      128.56      6.23 o
   9   7   2       53.56       52.91      5.95 o
  10   7   2       18.52       21.29      3.62 o
  -9   8   2       67.37       67.16      5.32 o
  -8   8   2       61.98       71.23      4.68 o
  -7   8   2      153.68      176.08      6.94 o
  -6   8   2      150.50      124.39      6.32 o
  -5   8   2       15.49       16.67      2.37 o
  -4   8   2      355.94      336.45      8.43 o
  -3   8   2       33.46       46.43      3.48 o
  -2   8   2       51.54       47.64      5.30 o
  -1   8   2        7.73       17.47      2.95 o
   0   8   2      163.85      158.20      7.29 o
   1   8   2      428.61      414.11     20.01 o
   2   8   2      291.23      304.31      7.80 o
   3   8   2      273.65      276.23      7.36 o
   4   8   2      612.56      595.98     12.63 o
   5   8   2        3.37        4.35      2.03 o
   6   8   2      121.84      131.53      6.12 o
   7   8   2        5.88       10.73      2.68 o
   8   8   2        3.92        1.52      2.24 o
   9   8   2        6.91        8.25      2.78 o
  -9   9   2        1.12       -1.31      2.84 o
  -8   9   2       12.71       15.60      3.17 o
  -7   9   2       61.19       62.58      4.96 o
  -6   9   2      157.14      164.44      8.26 o
  -5   9   2       16.84       17.88      2.67 o
  -4   9   2      801.00      798.81     16.51 o
  -3   9   2       70.30       80.88      5.19 o
  -2   9   2       65.52       55.94      3.86 o
  -1   9   2     1313.46     1262.16     25.66 o
   0   9   2       92.85      103.56      6.41 o
   1   9   2        5.83        2.69      1.46 o
   2   9   2       87.80       99.00      5.50 o
   3   9   2        0.04       -1.81      1.81 o
   4   9   2     1853.57     1860.60     33.67 o
   5   9   2      586.19      582.20     14.33 o
   6   9   2       11.18        8.32      2.58 o
   7   9   2       81.03       94.67      5.84 o
   8   9   2      103.32      113.23      6.13 o
   9   9   2       34.32       32.85      4.28 o
  -9  10   2       41.45       44.71      6.21 o
  -8  10   2       41.36       42.67      4.65 o
  -7  10   2        4.80        0.86      2.69 o
  -6  10   2        2.97        3.76      2.62 o
  -5  10   2      216.30      215.51      8.55 o
  -4  10   2       11.11       10.76      2.56 o
  -3  10   2      222.48      234.08      8.18 o
  -2  10   2       41.37       36.11      3.36 o
  -1  10   2       13.52        9.58      2.75 o
   0  10   2        0.31        0.12      2.07 o
   1  10   2      174.29      170.32      6.99 o
   2  10   2      899.64      891.41     21.54 o
   3  10   2      436.71      441.47     10.92 o
   4  10   2       71.04       62.35      5.04 o
   5  10   2        3.86        3.22      2.25 o
   6  10   2        0.35        0.25      2.42 o
   7  10   2       62.97       54.81      4.86 o
   8  10   2        4.74        0.58      3.39 o
   9  10   2        0.37       -1.86      3.17 o
  -8  11   2       52.61       58.05      5.96 o
  -7  11   2        0.01       -0.37      3.41 o
  -6  11   2       49.98       66.56      6.80 o
  -5  11   2      141.49      163.23     14.87 o
  -4  11   2      473.20      461.90     13.55 o
  -3  11   2      543.66      562.34     19.26 o
  -2  11   2       56.71       61.98      6.68 o
  -1  11   2       42.41       46.23      6.09 o
   0  11   2        0.28        0.24      3.55 o
   1  11   2     1157.00     1076.55     37.88 o
   2  11   2       10.71        1.63      3.44 o
   3  11   2      334.95      309.54     12.79 o
   4  11   2       59.38       67.44      7.08 o
   5  11   2      103.73       88.11      7.02 o
   6  11   2       58.16       53.30      5.60 o
   7  11   2       65.24       67.71      7.50 o
   8  11   2       15.66       17.72      4.42 o
  -8  12   2        0.67       -5.58      8.95 o
  -7  12   2       46.22       57.33      9.86 o
  -6  12   2       42.57       54.70      9.31 o
  -5  12   2        4.34        2.09     12.77 o
  -4  12   2        4.30        8.88      4.45 o
  -3  12   2       27.10       23.97      5.28 o
  -2  12   2       88.12       77.58      7.63 o
  -1  12   2      206.43      181.30     11.14 o
   0  12   2        0.65        0.79      3.79 o
   1  12   2        4.16        7.78      5.19 o
   2  12   2      151.88      122.64     11.03 o
   3  12   2      125.63      143.25     11.99 o
   4  12   2      115.75      134.27     11.14 o
   5  12   2        8.65        4.44      5.68 o
   6  12   2       39.72       40.67      7.00 o
   7  12   2        0.42        3.69      4.96 o
   8  12   2        1.38        7.12     14.09 o
  -7  13   2        0.08       -1.52     11.59 o
  -6  13   2       74.89       73.94     15.70 o
  -5  13   2      121.61       98.62     14.53 o
  -4  13   2      190.11      220.08     13.35 o
  -3  13   2      142.39      136.77     10.71 o
  -2  13   2      235.46      215.55     12.99 o
  -1  13   2       32.27       38.30      6.28 o
   0  13   2      136.31      135.94     17.17 o
   1  13   2       10.01        4.31      5.29 o
   2  13   2       23.03       28.36      6.84 o
   3  13   2        0.18        7.45      5.14 o
   4  13   2        1.99        3.19      4.62 o
   5  13   2       38.78       32.88     11.15 o
   6  13   2        0.54       -0.29      8.81 o
   7  13   2       43.39       48.73     12.62 o
  -6  14   2       25.56       32.35     15.85 o
  -5  14   2       21.51       28.20      8.51 o
  -4  14   2       12.62       17.66      5.53 o
  -3  14   2        0.96        4.48      4.82 o
  -2  14   2      117.38      112.44     10.66 o
  -1  14   2        1.57       -2.82      4.11 o
   0  14   2      106.45       90.87     20.40 o
   1  14   2      143.55      169.21     14.73 o
   2  14   2       20.71       19.72      6.54 o
   3  14   2       12.74        6.86      5.35 o
   4  14   2        0.88        2.42      4.70 o
   5  14   2       49.86       39.92     12.04 o
   6  14   2       10.13       13.21     10.27 o
  -5  15   2       73.20       72.57     39.19 o
  -4  15   2       20.93       19.03      5.95 o
  -3  15   2      107.95      134.10     11.47 o
  -2  15   2      151.09      150.56     15.36 o
  -1  15   2        3.78       -2.17      5.38 o
   0  15   2       51.60       65.88     11.01 o
   1  15   2        0.31        0.46      5.47 o
   2  15   2       40.27       51.96      9.22 o
   3  15   2       18.17       27.71      7.37 o
   4  15   2        4.19        3.52      7.93 o
   5  15   2        0.12       -7.04      7.34 o
  -4  16   2        8.39        4.64      7.60 o
  -3  16   2       17.18       13.75      6.08 o
  -2  16   2       31.56       29.42     13.21 o
  -1  16   2       85.75      115.03     13.47 o
   0  16   2       20.60       17.37      9.39 o
   1  16   2        1.70        2.49      6.33 o
   2  16   2       67.70       68.57     12.04 o
   3  16   2       23.42       23.51     13.80 o
   4  16   2        4.35       -1.17      8.81 o
  -3  17   2        3.85        6.96      6.77 o
  -2  17   2       28.04       24.08      8.81 o
  -1  17   2        1.79       10.24      7.26 o
   0  17   2       70.88       85.59     12.76 o
   1  17   2        4.03       15.31      7.31 o
   2  17   2       10.23        7.03      6.95 o
   3  17   2        2.33       -2.69      6.01 o
 -11   1   3        2.92       -2.17      2.17 o
 -10   1   3        5.05        4.32      2.16 o
  -9   1   3        2.21       -0.90      1.91 o
  -8   1   3       78.39       75.19      5.15 o
  -7   1   3      356.20      330.35      6.32 o
  -6   1   3      162.89      170.38      5.27 o
  -5   1   3       32.82       23.83      1.43 o
  -4   1   3       48.07       60.88      1.89 o
  -3   1   3     1693.96     1866.77     27.60 o
  -2   1   3       40.58       56.19      1.73 o
  -1   1   3      111.89      124.84      2.70 o
   0   1   3     9880.87    11229.50    453.55 o
   1   1   3    27609.36    26258.93    374.05 o
   2   1   3     1406.13     1481.78     21.51 o
   3   1   3      678.45      716.16     15.00 o
   4   1   3      356.67      345.45     12.92 o
   5   1   3        0.19       -0.32      4.55 o
   6   1   3      164.34      205.37     15.26 o
   7   1   3       43.10       55.28      9.54 o
   8   1   3       60.19       57.53      8.92 o
   9   1   3       58.19       47.28      9.15 o
  10   1   3       13.42       19.71      7.85 o
 -10   2   3       55.15       56.37      3.94 o
  -9   2   3       21.96       22.39      2.64 o
  -8   2   3       23.37       30.58      2.43 o
  -7   2   3        2.78        1.57      1.90 o
  -6   2   3      214.58      191.35      5.15 o
  -5   2   3       19.91       24.45      1.66 o
  -4   2   3      559.46      629.89     11.04 o
  -3   2   3      788.92      847.91     13.97 o
  -2   2   3     1129.68     1100.07     17.67 o
  -1   2   3      276.60      291.51      6.83 o
   0   2   3     2315.38     2284.59     40.97 o
   1   2   3     1975.78     2059.32     34.53 o
   2   2   3     1620.84     1735.85     25.36 o
   3   2   3     1304.65     1441.50     22.65 o
   4   2   3      498.71      493.11      9.07 o
   5   2   3      232.04      260.72      7.74 o
   6   2   3       82.55       89.64      5.53 o
   7   2   3        0.01       -0.59      2.47 o
   8   2   3       85.86       94.35     22.46 o
   9   2   3        5.51       13.68      6.77 o
  10   2   3        3.43       -1.82      6.13 o
 -10   3   3        7.09        5.38      2.45 o
  -9   3   3        1.12        0.93      1.96 o
  -8   3   3        0.78       -0.93      1.52 o
  -7   3   3        8.33        9.16      1.66 o
  -6   3   3      388.44      358.79      7.45 o
  -5   3   3       68.99       76.53      3.12 o
  -4   3   3        0.28        0.77      1.07 o
  -3   3   3      920.80     1076.43     17.39 o
  -2   3   3     2097.80     2197.41     37.05 o
  -1   3   3      248.30      272.57      5.88 o
   0   3   3     3847.05     3602.72     57.98 o
   1   3   3       69.08       75.66      2.72 o
   2   3   3       40.97       39.34      1.86 o
   3   3   3      801.93      746.46     14.53 o
   4   3   3       30.97       46.86      2.71 o
   5   3   3      150.95      173.78      4.92 o
   6   3   3       66.58       66.79      3.64 o
   7   3   3        9.15       12.46      1.72 o
   8   3   3       71.12       66.02      5.52 o
   9   3   3       20.12       15.87      3.01 o
  10   3   3       22.40       21.36      3.86 o
 -10   4   3       29.42       23.19      3.64 o
  -9   4   3       50.29       46.73      4.05 o
  -8   4   3       19.68       22.36      2.39 o
  -7   4   3       59.90       63.30      3.31 o
  -6   4   3       73.90       78.67      4.35 o
  -5   4   3      455.49      427.99      9.11 o
  -4   4   3      960.85     1030.87     18.34 o
  -3   4   3     3156.25     3291.17     55.13 o
  -2   4   3      103.86       94.94      3.80 o
  -1   4   3      342.65      332.25      7.15 o
   0   4   3       38.31       34.54      3.59 o
   1   4   3      525.59      500.21     11.27 o
   2   4   3     1669.67     1777.70     30.36 o
   3   4   3     1079.66     1120.74     19.66 o
   4   4   3      806.34      822.42     16.24 o
   5   4   3        0.14       -0.70      1.14 o
   6   4   3      605.13      597.32     11.57 o
   7   4   3        3.70        2.19      1.72 o
   8   4   3        0.06        0.33      2.23 o
   9   4   3        2.10        7.08      3.20 o
  10   4   3        0.00       -0.71      3.43 o
 -10   5   3        3.04        4.55      2.64 o
  -9   5   3        0.15        1.40      2.41 o
  -8   5   3        0.06       -1.44      1.83 o
  -7   5   3      154.64      130.80      5.03 o
  -6   5   3        3.13        2.43      1.71 o
  -5   5   3      166.29      165.50      5.43 o
  -4   5   3       20.92       15.25      1.81 o
  -3   5   3       18.77       16.26      1.82 o
  -2   5   3     1205.58     1297.06     23.12 o
  -1   5   3      867.86     1026.80     17.27 o
   0   5   3      444.55      528.89     10.55 o
   1   5   3      770.15      870.19     16.04 o
   2   5   3      202.67      219.47      5.33 o
   3   5   3       70.05       81.90      3.31 o
   4   5   3      169.94      174.00      5.19 o
   5   5   3      127.84      129.72      4.49 o
   6   5   3       51.39       49.67      2.87 o
   7   5   3        7.06        7.02      1.72 o
   8   5   3       15.74       12.44      2.20 o
   9   5   3       12.24       14.51      2.65 o
  10   5   3        0.01       -1.29      2.18 o
 -10   6   3       35.15       42.22      5.48 o
  -9   6   3        4.50        3.91      2.43 o
  -8   6   3       47.65       55.73      3.88 o
  -7   6   3        9.04        8.52      2.12 o
  -6   6   3      512.64      466.63     10.66 o
  -5   6   3      105.31       98.92      4.77 o
  -4   6   3        6.42        2.95      1.54 o
  -3   6   3        2.71        7.44      1.62 o
  -2   6   3       18.33       20.03      2.05 o
  -1   6   3      313.72      300.75      7.15 o
   0   6   3      595.93      664.01     12.22 o
   1   6   3      644.41      712.76     19.90 o
   2   6   3     1589.92     1499.71     26.52 o
   3   6   3      143.39      141.10      4.45 o
   4   6   3       55.34       68.06      3.14 o
   5   6   3       10.54       10.90      2.10 o
   6   6   3       63.89       67.26      3.81 o
   7   6   3       59.42       56.95      3.50 o
   8   6   3       73.81       73.24      5.80 o
   9   6   3        0.08        2.95      2.31 o
  10   6   3       22.25       19.62      4.72 o
 -10   7   3        9.96       14.58      3.75 o
  -9   7   3        0.33        1.85      2.52 o
  -8   7   3        9.24        1.13      2.23 o
  -7   7   3       20.95       16.49      2.66 o
  -6   7   3      156.93      154.76      6.39 o
  -5   7   3      108.62      105.76      4.43 o
  -4   7   3        6.36        4.84      1.94 o
  -3   7   3      178.54      183.76      5.71 o
  -2   7   3        6.21        1.12      1.71 o
  -1   7   3      224.50      261.87     12.59 o
   0   7   3     1053.97     1064.70     19.84 o
   1   7   3      522.10      616.58     13.45 o
   2   7   3      164.75      165.55      5.10 o
   3   7   3      106.19      120.75      5.67 o
   4   7   3       12.58       11.89      2.00 o
   5   7   3       12.31        9.79      2.32 o
   6   7   3       52.94       43.16      3.83 o
   7   7   3       62.68       63.21      4.00 o
   8   7   3      281.90      293.15      9.66 o
   9   7   3        0.16        2.39      2.48 o
  10   7   3       20.25       16.70      3.57 o
  -9   8   3       22.01        9.07      3.24 o
  -8   8   3       30.61       28.62      3.45 o
  -7   8   3       18.82       11.95      2.73 o
  -6   8   3       44.96       60.49      4.94 o
  -5   8   3       37.52       39.18      3.13 o
  -4   8   3      798.20      801.75     16.23 o
  -3   8   3      251.95      227.95      6.77 o
  -2   8   3       52.60       54.49      3.50 o
  -1   8   3       10.09        8.35      1.89 o
   0   8   3      217.15      222.13      6.03 o
   1   8   3       13.21       14.67      3.35 o
   2   8   3      138.49      148.77      8.42 o
   3   8   3       19.48       20.18      3.12 o
   4   8   3      105.18      107.45      5.44 o
   5   8   3       45.66       50.50      3.83 o
   6   8   3       66.47       75.23      4.84 o
   7   8   3       82.13       79.94      4.97 o
   8   8   3       16.68       19.27      3.01 o
   9   8   3       26.25       21.33      3.51 o
  -9   9   3        0.17       -1.59      2.90 o
  -8   9   3        8.61        8.44      2.77 o
  -7   9   3       16.13       26.37      3.52 o
  -6   9   3       33.11       33.00      3.76 o
  -5   9   3        0.82        0.62      1.85 o
  -4   9   3      289.56      271.88      7.92 o
  -3   9   3      169.12      144.67      5.92 o
  -2   9   3       42.62       28.91      3.35 o
  -1   9   3      454.28      438.78     14.36 o
   0   9   3       83.59       80.08      5.98 o
   1   9   3       11.21        8.64      2.80 o
   2   9   3      276.56      283.38      8.56 o
   3   9   3       25.49       25.41      3.76 o
   4   9   3        0.28       -0.31      1.82 o
   5   9   3        8.92        7.44      2.50 o
   6   9   3       24.46       35.56      3.69 o
   7   9   3       41.53       45.79      5.49 o
   8   9   3        0.32        2.14      2.88 o
   9   9   3        9.52       11.07      3.63 o
  -9  10   3        1.48        3.82      3.96 o
  -8  10   3        9.40       13.11      3.79 o
  -7  10   3       14.39        8.35      3.39 o
  -6  10   3       21.27       17.90      3.41 o
  -5  10   3       57.81       55.05      5.76 o
  -4  10   3      183.75      198.23     10.68 o
  -3  10   3      473.88      466.09     12.37 o
  -2  10   3      154.36      149.22      7.39 o
  -1  10   3      354.68      326.45     11.51 o
   0  10   3       57.39       49.17      6.48 o
   1  10   3      106.12      102.63      5.50 o
   2  10   3        0.47       -1.73      1.73 o
   3  10   3      283.43      289.30      9.02 o
   4  10   3      212.50      207.06     10.18 o
   5  10   3      309.60      314.95      9.95 o
   6  10   3      107.96      110.74      6.41 o
   7  10   3        4.29        0.46      2.62 o
   8  10   3        0.29        1.41      3.08 o
  -8  11   3       19.75       21.51      6.10 o
  -7  11   3        2.21        2.33      4.58 o
  -6  11   3      120.22      125.76     13.85 o
  -5  11   3      167.69      165.88      9.53 o
  -4  11   3       87.72       96.24      7.20 o
  -3  11   3        9.17        5.88      6.57 o
  -2  11   3      332.07      329.17     13.76 o
  -1  11   3       83.65       77.70      7.87 o
   0  11   3      126.92      126.92      8.86 o
   1  11   3     1168.45     1070.94     30.90 o
   2  11   3        3.05        3.49      4.55 o
   3  11   3      108.32       97.48      6.65 o
   4  11   3        2.12        6.29      3.00 o
   5  11   3       45.00       48.19     10.02 o
   6  11   3        1.03        4.76      5.27 o
   7  11   3       44.60       49.63      6.47 o
   8  11   3        0.01       -0.14      3.87 o
  -8  12   3        0.02       -4.42      4.42 o
  -7  12   3       34.38       43.46      8.94 o
  -6  12   3        2.39       -3.18      5.36 o
  -5  12   3       34.03       41.58      8.48 o
  -4  12   3        4.64        5.75      4.27 o
  -3  12   3       15.45        0.92      4.33 o
  -2  12   3       32.41       35.33      5.80 o
  -1  12   3      130.43      121.40      9.53 o
   0  12   3      181.48      169.41     11.00 o
   1  12   3        3.88        5.86      5.08 o
   2  12   3       41.29       37.45      6.81 o
   3  12   3       11.79       16.58      5.40 o
   4  12   3       54.80       50.60      7.40 o
   5  12   3        7.67       10.57      8.22 o
   6  12   3       10.75       16.14      9.10 o
   7  12   3        0.12       -5.28      7.34 o
  -7  13   3       32.75       19.99     10.57 o
  -6  13   3        3.51        7.11      6.69 o
  -5  13   3       39.94       41.65      8.86 o
  -4  13   3      100.05      133.40     25.77 o
  -3  13   3       94.91      100.35      9.76 o
  -2  13   3      357.59      375.66     15.90 o
  -1  13   3       34.64       35.93      6.29 o
   0  13   3       78.62       74.64      7.70 o
   1  13   3       22.24       10.01      9.10 o
   2  13   3       43.10       40.34      7.88 o
   3  13   3      151.01      142.62     22.16 o
   4  13   3        0.01        2.06      4.99 o
   5  13   3      119.18      127.69     18.20 o
   6  13   3       91.42      119.47     17.91 o
   7  13   3        5.83       16.14     10.27 o
  -6  14   3        1.12        3.15      6.63 o
  -5  14   3       44.00       61.78     10.37 o
  -4  14   3        1.63       -1.14      4.03 o
  -3  14   3        0.31       -0.90      4.99 o
  -2  14   3        1.71        1.10      4.50 o
  -1  14   3       11.43       13.68      5.12 o
   0  14   3       46.97       58.91      9.44 o
   1  14   3        1.20        3.59      6.75 o
   2  14   3       12.19        7.79      7.34 o
   3  14   3       12.87       11.70      5.99 o
   4  14   3       35.85       30.01      7.76 o
   5  14   3       27.65       20.84     11.15 o
   6  14   3       19.96       24.36     11.74 o
  -5  15   3        1.90        7.90      7.26 o
  -4  15   3       39.69       41.16      7.46 o
  -3  15   3       54.31       68.22      8.62 o
  -2  15   3       63.30       61.17      8.16 o
  -1  15   3       52.67       42.06     12.06 o
   0  15   3       53.10       75.07     10.47 o
   1  15   3        0.31        3.82      5.60 o
   2  15   3        0.76        1.76      5.40 o
   3  15   3       22.32       31.93      7.93 o
   4  15   3        3.96       11.45      9.69 o
   5  15   3        1.85        0.00      9.69 o
  -4  16   3       39.14       42.52     10.44 o
  -3  16   3        1.50        0.51      4.97 o
  -2  16   3       15.30       18.93      6.53 o
  -1  16   3       17.62       23.65      7.76 o
   0  16   3       34.98       47.86     11.45 o
   1  16   3       34.49       36.73      9.13 o
   2  16   3       18.20       -0.13      5.68 o
   3  16   3        0.68       -2.56      5.71 o
   4  16   3       46.79       43.44     13.80 o
  -2  17   3       26.42       48.34     14.09 o
  -1  17   3       33.31       40.28      9.84 o
   0  17   3       33.47       20.34     10.57 o
   1  17   3       28.45       31.99      8.98 o
   2  17   3        1.87       -0.09      6.55 o
 -10   0   4        7.91        4.72      5.39 o
  -9   0   4      187.94      181.23      9.19 o
  -8   0   4      306.27      300.68     12.10 o
  -7   0   4     2993.78     2881.61     65.11 o
  -6   0   4        1.17       -1.38      1.71 o
  -5   0   4     1423.53     1358.80     31.60 o
  -4   0   4        8.37        3.22      1.50 o
  -3   0   4     2648.55     2706.59     48.60 o
  -2   0   4     3182.51     3147.38     61.23 o
  -1   0   4       36.16       32.59      1.82 o
   0   0   4      228.52      300.31     20.72 o
   1   0   4    30147.93    28480.92    615.42 o
   2   0   4     8762.12     9211.23    198.78 o
   3   0   4     3333.88     3529.55     94.03 o
   4   0   4     1812.66     1900.33     66.49 o
   5   0   4        1.93       -0.34      2.79 o
   6   0   4      300.17      281.50     21.13 o
   7   0   4       15.59        5.58      6.46 o
   8   0   4        2.22       -5.28      6.46 o
   9   0   4      202.47      120.35     18.79 o
  10   0   4       22.77       21.72     12.04 o
 -10   1   4        9.02        5.58      2.40 o
  -9   1   4       58.77       63.96      5.32 o
  -8   1   4        9.61        6.62      1.70 o
  -7   1   4       86.86       96.57      3.68 o
  -6   1   4      307.28      308.16      6.61 o
  -5   1   4      149.24      139.78      5.01 o
  -4   1   4        6.95        2.47      1.09 o
  -3   1   4      159.38      133.99      2.92 o
  -2   1   4     2443.45     2251.03     33.05 o
  -1   1   4     2029.23     1798.32     24.54 o
   0   1   4     2850.58     2733.78     49.83 o
   1   1   4       40.80       59.96      3.49 o
   2   1   4      465.81      370.87      7.04 o
   3   1   4     1079.90     1134.16     18.31 o
   4   1   4      454.91      455.90      9.33 o
   5   1   4      209.08      233.94      7.02 o
   6   1   4      178.37      165.12     12.55 o
   7   1   4      274.67      291.33     27.45 o
   8   1   4      158.01      170.55     15.25 o
   9   1   4       12.14       -2.78      6.60 o
  10   1   4       98.21      100.58     13.79 o
 -10   2   4       53.80       52.33      4.84 o
  -9   2   4      165.12      144.67      6.14 o
  -8   2   4      273.43      261.54      7.57 o
  -7   2   4      484.83      477.78      9.54 o
  -6   2   4      461.37      459.83      9.10 o
  -5   2   4     1297.03     1312.55     21.91 o
  -4   2   4     1653.27     1666.45     27.04 o
  -3   2   4      948.95      898.87     14.01 o
  -2   2   4        8.81       12.54      1.16 o
  -1   2   4     1601.80     1550.28     22.56 o
   0   2   4     1185.80     1169.93     18.19 o
   1   2   4      543.79      570.06      9.99 o
   2   2   4      553.06      576.16      9.82 o
   3   2   4      695.70      619.82     13.91 o
   4   2   4      554.84      509.40      9.79 o
   5   2   4     1715.67     1705.77     34.81 o
   6   2   4       94.39       87.56      4.64 o
   7   2   4        0.16       -0.46      2.02 o
   8   2   4       50.18       43.55      5.37 o
   9   2   4       80.53       87.95      8.54 o
  10   2   4       18.33       14.32      4.08 o
 -10   3   4       63.36       59.24      5.13 o
  -9   3   4        0.31       -1.52      2.09 o
  -8   3   4       25.29       31.81      3.46 o
  -7   3   4        5.25        4.16      1.70 o
  -6   3   4        0.99       -1.10      1.43 o
  -5   3   4       26.71       26.31      2.16 o
  -4   3   4     1458.02     1551.15     25.15 o
  -3   3   4      416.67      341.53      6.59 o
  -2   3   4     4639.11     4812.03     79.93 o
  -1   3   4       78.73       44.09      5.27 o
   0   3   4        2.56        6.53      1.06 o
   1   3   4      353.30      289.46      8.18 o
   2   3   4     2191.09     2113.25     35.66 o
   3   3   4      121.41      123.11      3.30 o
   4   3   4      172.30      175.95      4.41 o
   5   3   4      135.05      136.07      3.94 o
   6   3   4      337.41      349.27      8.33 o
   7   3   4       32.76       34.42      3.01 o
   8   3   4       58.68       63.34      4.85 o
   9   3   4      176.27      180.95      9.74 o
  10   3   4       53.02       56.34      5.59 o
 -10   4   4        0.34        1.08      2.59 o
  -9   4   4       70.21       86.53      5.51 o
  -8   4   4      279.16      274.13      7.42 o
  -7   4   4      139.56      147.22      5.03 o
  -6   4   4     1040.37     1008.74     19.09 o
  -5   4   4       60.48       48.71      2.92 o
  -4   4   4      227.96      188.13      4.91 o
  -3   4   4      828.70      942.75     17.22 o
  -2   4   4      172.59      178.04      4.78 o
  -1   4   4      210.65      266.23     10.29 o
   0   4   4     1583.94     1568.33     25.70 o
   1   4   4      563.56      532.95     10.45 o
   2   4   4     2899.35     2788.32     47.02 o
   3   4   4      584.93      572.37     11.90 o
   4   4   4      154.21      164.86      5.30 o
   5   4   4      420.55      416.66     10.18 o
   6   4   4       45.30       43.73      2.91 o
   7   4   4      200.90      180.95      5.03 o
   8   4   4      179.13      168.17      6.01 o
   9   4   4        1.24       -0.74      2.20 o
  10   4   4        0.97        3.09      2.66 o
 -10   5   4       74.01       72.06      5.42 o
  -9   5   4      146.68      143.36      7.07 o
  -8   5   4       19.15       15.13      2.54 o
  -7   5   4       37.82       30.23      2.86 o
  -6   5   4      160.41      166.56      5.59 o
  -5   5   4      272.55      267.79      7.00 o
  -4   5   4        2.47        0.43      1.11 o
  -3   5   4       92.53       91.09      4.59 o
  -2   5   4      203.59      146.16      5.17 o
  -1   5   4     3730.33     3927.22     75.22 o
   0   5   4     3439.72     3534.34     56.02 o
   1   5   4      293.66      306.18      8.17 o
   2   5   4      459.58      546.46     10.86 o
   3   5   4        4.51       10.59      1.70 o
   4   5   4      195.65      213.13      5.57 o
   5   5   4      138.65      139.43      4.84 o
   6   5   4        0.82        0.11      1.42 o
   7   5   4       34.08       38.56      2.79 o
   8   5   4      109.40      115.75      5.70 o
   9   5   4       61.49       52.47      4.10 o
  10   5   4       73.62       68.86      4.94 o
 -10   6   4       12.13       11.22      4.59 o
  -9   6   4       26.97       27.72      3.52 o
  -8   6   4      122.99      117.75      5.77 o
  -7   6   4       26.86       25.70      2.95 o
  -6   6   4      880.50      804.88     16.41 o
  -5   6   4        6.14        1.24      1.59 o
  -4   6   4      158.31      139.44      6.33 o
  -3   6   4       33.12       30.04      2.42 o
  -2   6   4       20.40       30.41      2.47 o
  -1   6   4      113.99      142.85      4.69 o
   0   6   4     1335.86     1411.02     23.79 o
   1   6   4      130.40      148.39      7.68 o
   2   6   4     3220.27     3193.53     54.23 o
   3   6   4       40.92       30.24      2.63 o
   4   6   4      697.81      653.77     13.97 o
   5   6   4      408.64      368.87     10.28 o
   6   6   4      163.04      160.99      5.73 o
   7   6   4      231.59      236.60      7.44 o
   8   6   4        7.02        1.94      2.32 o
   9   6   4       63.29       67.01      4.99 o
  10   6   4        2.66        1.42      2.70 o
 -10   7   4       31.81       24.62      4.20 o
  -9   7   4       16.56       10.99      3.18 o
  -8   7   4        8.07       10.49      2.63 o
  -7   7   4       59.32       58.90      4.34 o
  -6   7   4       15.30       12.40      2.58 o
  -5   7   4      221.86      213.32      6.26 o
  -4   7   4      133.18      136.71      8.21 o
  -3   7   4      873.56      893.20     25.86 o
  -2   7   4      739.97      773.22     27.79 o
  -1   7   4      308.88      314.72      9.05 o
   0   7   4       13.69       34.23      2.63 o
   1   7   4     1149.67     1166.80     23.28 o
   2   7   4      937.23      931.61     18.99 o
   3   7   4        1.49        1.04      1.63 o
   4   7   4       80.65       82.07      4.90 o
   5   7   4        0.02        0.54      2.02 o
   6   7   4      130.03      128.65      6.37 o
   7   7   4       42.48       46.11      4.66 o
   8   7   4       36.85       42.50      4.38 o
   9   7   4       73.73       72.69      5.54 o
  -9   8   4       14.45       13.94      3.56 o
  -8   8   4       37.19       41.50      4.15 o
  -7   8   4      120.26      128.17      6.16 o
  -6   8   4       12.09       10.76      2.80 o
  -5   8   4      433.67      366.06      9.18 o
  -4   8   4      181.31      185.59      6.54 o
  -3   8   4      207.44      223.95      6.91 o
  -2   8   4        1.55        2.71      1.86 o
  -1   8   4      160.61      168.22      5.87 o
   0   8   4        2.37        1.85      1.36 o
   1   8   4       90.35       81.09      6.54 o
   2   8   4       80.20       78.98      6.85 o
   3   8   4     1348.36     1409.77     28.47 o
   4   8   4      580.61      581.69     13.59 o
   5   8   4       61.40       60.80      4.58 o
   6   8   4      425.10      440.20     12.76 o
   7   8   4        2.54        1.11      2.36 o
   8   8   4       81.50       80.11      5.56 o
   9   8   4        3.17        0.26      3.25 o
  -9   9   4       98.11      112.58     11.14 o
  -8   9   4       10.34       12.37      3.18 o
  -7   9   4       20.47       20.14      3.22 o
  -6   9   4        0.41       -0.38      2.32 o
  -5   9   4       76.70       74.59      4.37 o
  -4   9   4       92.98       88.97      4.82 o
  -3   9   4     1376.60     1325.61     25.29 o
  -2   9   4      180.18      159.55     10.02 o
  -1   9   4      903.62      941.71     40.79 o
   0   9   4      581.17      571.32     19.37 o
   1   9   4      459.88      427.67     20.91 o
   2   9   4      105.72      122.31      5.94 o
   3   9   4        0.01       -1.78      1.78 o
   4   9   4       22.77       23.74      2.97 o
   5   9   4      328.39      324.11     10.84 o
   6   9   4       27.63       28.56      3.86 o
   7   9   4      169.78      180.14      9.53 o
   8   9   4       43.15       50.82      4.86 o
   9   9   4       11.56       11.50      3.80 o
  -8  10   4       33.87       41.92      5.37 o
  -7  10   4       62.85       73.04      7.75 o
  -6  10   4       34.62       40.92      5.12 o
  -5  10   4       99.17      115.42      6.75 o
  -4  10   4        0.57       -2.13      2.26 o
  -3  10   4        1.33       -0.02      2.43 o
  -2  10   4        0.80        1.62      2.51 o
  -1  10   4       52.42       39.79      5.67 o
   0  10   4       88.14       91.01      7.45 o
   1  10   4      531.66      535.17     39.25 o
   2  10   4       67.91       83.26      5.50 o
   3  10   4      213.92      217.06      8.40 o
   4  10   4      257.50      262.03      8.69 o
   5  10   4        0.03        2.54      2.58 o
   6  10   4      145.95      176.26      9.34 o
   7  10   4      100.48      111.79      8.80 o
   8  10   4       11.01       15.85      4.26 o
  -8  11   4       22.33       15.93      6.14 o
  -7  11   4       11.08       12.00      4.90 o
  -6  11   4        3.03        4.72      4.24 o
  -5  11   4       75.58       89.40     12.01 o
  -4  11   4      258.93      264.90     14.46 o
  -3  11   4       45.38       59.97      6.78 o
  -2  11   4      855.69      819.21     25.58 o
  -1  11   4       15.74       15.77      4.50 o
   0  11   4      366.14      368.99     14.63 o
   1  11   4      154.40      144.45      9.57 o
   2  11   4        0.04        4.14      4.30 o
   3  11   4      246.85      264.93     12.12 o
   4  11   4      186.12      200.79      9.60 o
   5  11   4       35.66       45.87      6.21 o
   6  11   4       33.26       43.36      6.28 o
   7  11   4       57.33       63.28      7.50 o
   8  11   4       30.71       42.91      6.66 o
  -7  12   4        0.02        4.70      6.75 o
  -6  12   4      185.63      188.84     15.77 o
  -5  12   4       58.96       63.27      9.73 o
  -4  12   4       96.85       94.65      8.67 o
  -3  12   4       47.19       51.57      7.52 o
  -2  12   4        2.21       -3.95      3.95 o
  -1  12   4       41.55       30.76      6.35 o
   0  12   4        8.81        6.22      4.21 o
   1  12   4       36.52       29.54      5.40 o
   2  12   4       99.03       92.86     18.93 o
   3  12   4        4.17        9.97      5.08 o
   4  12   4       15.08       20.46     16.88 o
   5  12   4      153.70      164.68     19.67 o
   6  12   4       20.52       35.81     11.15 o
   7  12   4        4.36        0.59      7.93 o
  -7  13   4        0.02        5.04      7.02 o
  -6  13   4        7.29       17.24      7.78 o
  -5  13   4        0.03       -5.68      5.68 o
  -4  13   4      367.56      407.32     16.95 o
  -3  13   4      107.26      107.96     16.52 o
  -2  13   4      201.13      219.43     13.52 o
  -1  13   4       66.80       72.58      8.25 o
   0  13   4       42.96       40.97      6.29 o
   1  13   4      111.79       81.24     10.03 o
   2  13   4       87.94       76.65     16.14 o
   3  13   4       32.37       24.15      6.27 o
   4  13   4        0.00       -4.01      4.01 o
   5  13   4        0.29        9.10      8.22 o
   6  13   4       12.90       15.56      9.98 o
   7  13   4        1.74       -7.63      7.63 o
  -6  14   4       19.65       15.33     14.38 o
  -5  14   4       79.44       51.10     20.40 o
  -4  14   4       24.51       34.12      9.15 o
  -3  14   4        6.99       19.34      5.64 o
  -2  14   4        1.34        2.95      4.78 o
  -1  14   4       28.96       30.57      7.32 o
   0  14   4        0.01       -3.35      4.18 o
   1  14   4        9.50        0.49      5.43 o
   2  14   4       86.18      105.77     13.36 o
   3  14   4       73.73       74.16      9.90 o
   4  14   4        5.97        0.88      8.51 o
   5  14   4        0.16        4.99      9.10 o
   6  14   4        0.19       -7.63      8.22 o
  -5  15   4       26.52        5.13     16.44 o
  -4  15   4       13.39        0.39      5.16 o
  -3  15   4        0.08        2.17      5.15 o
  -2  15   4      104.98      107.56     10.35 o
  -1  15   4       26.64       26.93      9.67 o
   0  15   4      144.29      135.69     14.10 o
   1  15   4       29.06       27.45      7.97 o
   2  15   4        4.48        8.22      6.13 o
   3  15   4        9.37        8.15      6.10 o
   4  15   4        1.13       -3.52      8.22 o
   5  15   4        0.02        4.99      9.39 o
  -4  16   4        2.55       -0.50      8.81 o
  -3  16   4       10.35       13.62      6.04 o
  -2  16   4        6.51       -0.26      5.34 o
  -1  16   4        0.29        0.78      5.05 o
   0  16   4        0.10       -6.90      6.90 o
   1  16   4       14.85       17.36      7.46 o
   2  16   4       12.90       33.40      8.82 o
   3  16   4        4.68        0.30      5.92 o
   4  16   4        7.83        0.59      9.98 o
  -2  17   4        0.71        0.56      5.53 o
  -1  17   4       13.44       17.53      7.88 o
   0  17   4        7.86        8.93      7.02 o
   1  17   4        0.87       -1.75      6.42 o
   2  17   4       51.92       59.33     21.58 o
 -10   1   5       82.50       85.27      6.52 o
  -9   1   5       14.98       18.29      2.60 o
  -8   1   5        3.54        4.21      1.89 o
  -7   1   5       17.82       17.39      2.12 o
  -6   1   5        0.01       -1.31      1.38 o
  -5   1   5      135.55      128.16      4.90 o
  -4   1   5      406.54      399.30      7.25 o
  -3   1   5       32.70       39.89      1.82 o
  -2   1   5        4.19        7.42      1.06 o
  -1   1   5      580.79      660.99     15.04 o
   0   1   5     1364.59     1283.44     21.08 o
   1   1   5        1.22        4.03      1.28 o
   2   1   5       78.95       84.28      2.67 o
   3   1   5       42.14       38.29      3.34 o
   4   1   5        0.50        0.82      1.01 o
   5   1   5      162.83      146.71      4.44 o
   6   1   5        0.30        1.83      1.60 o
   7   1   5        1.88        4.07      1.73 o
   8   1   5        0.51        2.58      2.51 o
   9   1   5        6.60       -1.65      5.29 o
  10   1   5        4.14        5.25      4.09 o
 -10   2   5        0.02       -1.99      2.17 o
  -9   2   5       30.69       30.62      3.40 o
  -8   2   5       12.83       14.12      2.20 o
  -7   2   5        1.53        2.33      1.67 o
  -6   2   5      144.40      145.39      4.72 o
  -5   2   5       14.71       13.74      1.79 o
  -4   2   5      288.66      346.22      6.31 o
  -3   2   5        2.39        3.28      1.06 o
  -2   2   5        3.12        3.08      1.04 o
  -1   2   5      146.57      146.69      3.43 o
   0   2   5      320.80      343.71      6.44 o
   1   2   5      472.52      486.83     12.38 o
   2   2   5     1062.59     1115.46     19.57 o
   3   2   5      450.08      425.76      9.06 o
   4   2   5        3.51        3.61      1.26 o
   5   2   5       37.73       48.20      2.66 o
   6   2   5      494.33      470.07     10.59 o
   7   2   5       17.08       13.96      2.71 o
   8   2   5        2.18        2.89      2.26 o
   9   2   5        0.03        0.36      2.26 o
  10   2   5        9.03        3.14      4.70 o
 -10   3   5        2.32        6.08      2.91 o
  -9   3   5        0.22        0.17      2.28 o
  -8   3   5       49.30       43.88      3.35 o
  -7   3   5      103.77      102.17      4.59 o
  -6   3   5      562.35      472.99     10.34 o
  -5   3   5      134.16      129.04      4.63 o
  -4   3   5      190.48      205.06      4.48 o
  -3   3   5        2.27        2.58      1.09 o
  -2   3   5      117.64      127.36      4.22 o
  -1   3   5      871.10      897.34     17.53 o
   0   3   5       62.18       52.56      3.43 o
   1   3   5      258.34      245.31      6.55 o
   2   3   5       56.87       61.44      2.74 o
   3   3   5       70.19       82.39      3.05 o
   4   3   5      281.88      277.34      6.90 o
   5   3   5      204.44      200.93      5.38 o
   6   3   5       41.16       41.13      2.67 o
   7   3   5        0.00       -0.92      1.23 o
   8   3   5       18.03       17.11      2.31 o
   9   3   5       56.97       60.63      3.73 o
  10   3   5      106.23       85.22     13.10 o
 -10   4   5        5.25        3.62      2.94 o
  -9   4   5        0.43       -1.31      2.23 o
  -8   4   5       34.67       28.99      2.94 o
  -7   4   5       51.22       53.05      3.89 o
  -6   4   5       47.36       36.62      2.92 o
  -5   4   5      487.11      475.59     10.41 o
  -4   4   5        0.05        0.73      1.08 o
  -3   4   5       49.60       55.53      3.02 o
  -2   4   5      546.08      542.90     11.00 o
  -1   4   5      780.92      810.09     19.49 o
   0   4   5      245.32      230.64      5.45 o
   1   4   5       33.30       37.44      2.63 o
   2   4   5     1274.11     1339.30     23.73 o
   3   4   5      459.05      487.25      9.56 o
   4   4   5      262.82      291.05      8.11 o
   5   4   5      128.24      132.44      4.92 o
   6   4   5        0.34       -1.42      1.42 o
   7   4   5       45.86       51.24      3.18 o
   8   4   5      109.41      108.06      5.25 o
   9   4   5       40.34       36.43      3.46 o
  10   4   5       16.38       15.49      2.95 o
 -10   5   5        1.92       -0.33      2.91 o
  -9   5   5        2.08        4.20      2.52 o
  -8   5   5        5.07        0.81      2.18 o
  -7   5   5       48.30       43.76      3.42 o
  -6   5   5       80.04       72.42      4.03 o
  -5   5   5       23.28       24.57      2.82 o
  -4   5   5        1.05        1.57      1.30 o
  -3   5   5       25.72       29.06      2.81 o
  -2   5   5      288.35      337.17      7.87 o
  -1   5   5      102.07      132.43      4.75 o
   0   5   5       41.57       39.62      3.18 o
   1   5   5      170.68      175.13      5.40 o
   2   5   5      421.20      505.04     10.37 o
   3   5   5        8.44       11.54      1.63 o
   4   5   5       30.49       34.27      2.70 o
   5   5   5       80.10       73.47      5.44 o
   6   5   5      122.08      119.42      5.11 o
   7   5   5       45.75       37.21      3.75 o
   8   5   5        0.19        2.75      2.15 o
   9   5   5        0.04        0.89      2.30 o
  10   5   5        2.95        4.19      2.67 o
 -10   6   5       81.87       77.74      6.82 o
  -9   6   5        9.93        9.49      3.03 o
  -8   6   5        3.04        6.37      2.40 o
  -7   6   5       81.14       79.28      4.65 o
  -6   6   5      117.98      120.44      5.49 o
  -5   6   5        4.23        0.92      1.68 o
  -4   6   5       63.56       59.11      3.12 o
  -3   6   5       84.11       87.28      4.07 o
  -2   6   5      267.92      289.18      7.33 o
  -1   6   5      339.13      382.57     10.26 o
   0   6   5       81.93       69.26      3.99 o
   1   6   5     1295.38     1403.72     29.23 o
   2   6   5      952.86     1040.96     19.41 o
   3   6   5       87.25       99.65      4.59 o
   4   6   5      118.82      135.14      5.16 o
   5   6   5      100.20       93.28      5.19 o
   6   6   5      192.39      202.64      7.23 o
   7   6   5       15.82       19.64      2.74 o
   8   6   5        7.98        8.47      2.74 o
   9   6   5       10.82        9.11      3.46 o
  -9   7   5        0.64       -0.33      2.84 o
  -8   7   5        0.71       -1.24      2.27 o
  -7   7   5      101.19       94.00      7.54 o
  -6   7   5       14.01       12.22      2.48 o
  -5   7   5       75.74       75.89      4.39 o
  -4   7   5       18.26       18.48      2.49 o
  -3   7   5      199.74      190.81      6.02 o
  -2   7   5      570.98      627.40     13.22 o
  -1   7   5       91.28      105.98      6.87 o
   0   7   5      118.36      157.03      7.77 o
   1   7   5      386.62      404.04      9.39 o
   2   7   5        2.03        1.07      1.89 o
   3   7   5       13.38       22.15      3.24 o
   4   7   5       16.24       12.62      2.26 o
   5   7   5        0.17        1.48      2.04 o
   6   7   5      256.56      265.56      8.97 o
   7   7   5       29.03       33.80      3.56 o
   8   7   5        0.03       -0.61      2.59 o
   9   7   5        0.04        0.04      2.70 o
  -9   8   5        3.27        1.02      2.80 o
  -8   8   5        0.17        0.65      2.49 o
  -7   8   5       23.82       20.50      3.19 o
  -6   8   5       68.39       79.69      5.25 o
  -5   8   5      367.16      360.16      9.23 o
  -4   8   5      562.13      570.39     12.76 o
  -3   8   5      186.98      191.46      6.77 o
  -2   8   5        0.15       -1.41      1.76 o
  -1   8   5      221.07      210.31      7.64 o
   0   8   5       25.65       20.25      2.32 o
   1   8   5        0.01       -0.50      1.64 o
   2   8   5       78.93       82.00      7.00 o
   3   8   5       51.84       66.87      4.74 o
   4   8   5      115.96      131.88      5.75 o
   5   8   5        2.01        3.94      2.43 o
   6   8   5       67.51       59.17      4.75 o
   7   8   5      125.46      145.66      7.57 o
   8   8   5        1.60        1.07      2.66 o
   9   8   5        0.63        0.63      3.00 o
  -9   9   5        0.96        3.31      3.63 o
  -8   9   5        1.61        2.36      2.92 o
  -7   9   5        6.56        2.37      2.49 o
  -6   9   5        7.01        5.49      2.63 o
  -5   9   5        0.02        2.01      2.16 o
  -4   9   5      245.19      233.17      7.62 o
  -3   9   5        0.55       -1.17      2.02 o
  -2   9   5       82.04       75.03      4.39 o
  -1   9   5        2.71        5.47      2.69 o
   0   9   5        3.07        0.12      2.30 o
   1   9   5      200.55      195.59      7.16 o
   2   9   5       30.87       29.52      3.22 o
   3   9   5        4.29        6.89      2.29 o
   4   9   5        5.78        4.18      2.15 o
   5   9   5       14.47       17.26      3.42 o
   6   9   5       29.63       39.59      4.37 o
   7   9   5        3.34        4.88      2.93 o
   8   9   5       41.33       43.66      4.54 o
   9   9   5       15.25       16.95      4.01 o
  -8  10   5       18.28       15.01      5.51 o
  -7  10   5       26.05       29.21      4.35 o
  -6  10   5      106.56       98.98      9.28 o
  -5  10   5       38.55       37.32      4.26 o
  -4  10   5       15.11       12.55      3.38 o
  -3  10   5       68.42       77.97      6.33 o
  -2  10   5      340.22      318.08     26.54 o
  -1  10   5       69.52       69.13      8.68 o
   0  10   5      193.44      192.98     12.91 o
   1  10   5      159.86      144.71     12.94 o
   2  10   5       92.84       87.01      5.75 o
   3  10   5       40.56       42.94      4.73 o
   4  10   5        3.04        3.48      2.67 o
   5  10   5       26.49       27.93      4.00 o
   6  10   5       38.20       52.21      6.78 o
   7  10   5        3.09        2.06      3.27 o
   8  10   5        0.03       -2.81      3.35 o
  -8  11   5        0.34       -0.22      4.84 o
  -7  11   5        0.53        0.94      6.75 o
  -6  11   5       20.19       12.08      6.52 o
  -5  11   5       64.21       72.37     20.84 o
  -4  11   5        1.07        0.06      4.07 o
  -3  11   5        3.50        2.76      5.44 o
  -2  11   5      168.48      147.17     11.92 o
  -1  11   5        9.95       16.15      4.65 o
   0  11   5      107.55      105.34      8.41 o
   1  11   5       21.88       17.09      4.52 o
   2  11   5      111.52      118.53     10.81 o
   3  11   5        0.55       -1.21      3.93 o
   4  11   5        3.75        5.69      3.41 o
   5  11   5        0.00        3.42      4.61 o
   6  11   5       55.56       53.60      7.17 o
   7  11   5       28.46       35.51      6.41 o
   8  11   5       13.92       19.65      6.65 o
  -7  12   5       52.45       56.74      9.78 o
  -6  12   5       13.26        7.88      7.05 o
  -5  12   5       14.56       24.51      7.68 o
  -4  12   5       17.14       14.99      5.06 o
  -3  12   5       69.46       45.31      6.36 o
  -2  12   5       74.67       71.14      7.91 o
  -1  12   5       34.97       32.79      5.96 o
   0  12   5       49.39       47.61      6.55 o
   1  12   5      128.10      109.54      8.86 o
   2  12   5      159.97      144.93     17.17 o
   3  12   5       23.59       18.56      6.46 o
   4  12   5        1.83       -4.23      4.23 o
   5  12   5      105.49      123.58     17.03 o
   6  12   5        7.07        7.34      9.10 o
   7  12   5        4.78       12.33      9.10 o
  -7  13   5        1.90       -7.19      7.19 o
  -6  13   5        0.38        4.58      6.55 o
  -5  13   5        0.38       -0.98     14.53 o
  -4  13   5       54.98       64.42      8.16 o
  -3  13   5        7.24       10.93      5.16 o
  -2  13   5      174.54      171.42     14.25 o
  -1  13   5       42.93       52.82      7.82 o
   0  13   5      177.25      176.51     11.90 o
   1  13   5        3.88        2.97      4.23 o
   2  13   5        0.05        3.74      5.43 o
   3  13   5       26.80       25.46      6.34 o
   4  13   5        1.88        8.51      7.93 o
   5  13   5        5.51        3.82      8.81 o
   6  13   5       54.90       87.77     16.14 o
  -6  14   5        0.09       -0.37      6.79 o
  -5  14   5       53.46       51.38     10.37 o
  -4  14   5        5.83        0.73      4.70 o
  -3  14   5      139.33      145.54     13.27 o
  -2  14   5        1.98       -1.98      4.71 o
  -1  14   5        7.58        6.34      4.87 o
   0  14   5        1.69        8.63      5.12 o
   1  14   5        2.96       11.16      6.01 o
   2  14   5        2.47        2.07     11.59 o
   3  14   5       17.74       16.45      6.27 o
   4  14   5        4.67       -5.28      7.93 o
   5  14   5       18.69       37.28     12.62 o
   6  14   5       17.47       19.96     11.45 o
  -5  15   5        1.55       -1.87      6.77 o
  -4  15   5        0.53       -6.87      9.85 o
  -3  15   5       14.60       12.47      5.58 o
  -2  15   5      128.74      136.83     18.00 o
  -1  15   5      123.25      160.50     18.18 o
   0  15   5        7.64       11.40      5.43 o
   1  15   5       16.30       12.46      6.93 o
   2  15   5       23.32       46.88     10.42 o
   3  15   5        0.79        2.74      7.49 o
   4  15   5        0.11        6.16      9.69 o
   5  15   5        2.02       13.21     10.27 o
  -4  16   5       13.01        6.75      7.89 o
  -3  16   5       21.13       20.29      6.85 o
  -2  16   5        8.96        6.33      5.76 o
  -1  16   5        9.85       16.97      7.62 o
   0  16   5       47.20       55.22     10.37 o
   1  16   5       19.27       19.28      7.65 o
   2  16   5        0.04       -1.07     10.86 o
   3  16   5        6.61        7.71      6.54 o
  -1  17   5       26.98       24.99      8.71 o
   0  17   5       60.55       71.51     11.90 o
   1  17   5        3.90        6.77      7.62 o
 -10   0   6        6.49        5.97      4.15 o
  -9   0   6       37.08       41.70      5.69 o
  -8   0   6      512.91      494.72     15.01 o
  -7   0   6     1331.83     1268.99     31.40 o
  -6   0   6       30.09       31.22      3.65 o
  -5   0   6     1613.93     1593.34     37.71 o
  -4   0   6     2836.71     2773.52     54.95 o
  -3   0   6     1481.02     1438.66     29.57 o
  -2   0   6       21.45       12.62      2.23 o
  -1   0   6      515.67      555.98     10.98 o
   0   0   6     1381.37     1351.86     32.09 o
   1   0   6     1721.70     1780.42     40.22 o
   2   0   6     1554.56     1560.05     35.55 o
   3   0   6     4027.14     3889.04     85.46 o
   4   0   6      573.46      536.47     16.66 o
   5   0   6      828.05      748.97     22.35 o
   6   0   6      193.12      174.12      7.71 o
   7   0   6       30.60       26.22      3.21 o
   8   0   6      286.19      292.48     24.87 o
   9   0   6        5.73        6.84      2.88 o
  10   0   6       52.55       49.03      5.13 o
 -10   1   6       28.70       26.35      3.72 o
  -9   1   6      182.87      202.63      7.18 o
  -8   1   6      118.01      113.27      4.53 o
  -7   1   6       26.66       29.99      2.53 o
  -6   1   6       45.94       45.70      2.80 o
  -5   1   6      202.41      213.56      5.26 o
  -4   1   6      151.23      152.89      3.49 o
  -3   1   6       74.25       89.85      2.96 o
  -2   1   6      223.43      275.11      5.53 o
  -1   1   6       98.17       72.58      4.44 o
   0   1   6      672.77      649.12     20.10 o
   1   1   6      335.10      381.85      7.97 o
   2   1   6      571.41      528.39     10.20 o
   3   1   6      528.30      508.34      9.12 o
   4   1   6       39.37       33.98      2.44 o
   5   1   6        6.09        3.46      1.59 o
   6   1   6       11.51        9.22      1.74 o
   7   1   6       14.42       17.59      2.05 o
   8   1   6      118.14      123.13      4.79 o
   9   1   6       10.00        2.59      2.63 o
  10   1   6       73.06       70.27      4.90 o
 -10   2   6        5.69        4.34      2.90 o
  -9   2   6       45.02       41.01      3.59 o
  -8   2   6      186.78      180.59      6.11 o
  -7   2   6      310.66      313.18      7.66 o
  -6   2   6     1859.29     1749.45     31.36 o
  -5   2   6       95.24       97.29      5.49 o
  -4   2   6      664.21      607.02     10.39 o
  -3   2   6     2377.12     2375.27     35.50 o
  -2   2   6     3087.74     3136.88     44.06 o
  -1   2   6        4.59        5.58      0.93 o
   0   2   6      110.00      129.35      3.52 o
   1   2   6       78.39       83.80      4.36 o
   2   2   6      276.15      220.72      5.28 o
   3   2   6      112.40       87.43      3.59 o
   4   2   6      344.12      345.37      8.50 o
   5   2   6      724.14      712.22     15.37 o
   6   2   6      411.65      423.74     10.20 o
   7   2   6      246.12      243.10      9.04 o
   8   2   6       46.98       52.53      3.43 o
   9   2   6        6.81        6.52      2.14 o
  10   2   6       32.59       36.50      6.01 o
 -10   3   6       67.68       62.78      6.25 o
  -9   3   6       71.80       70.90      4.81 o
  -8   3   6       37.63       42.46      3.47 o
  -7   3   6       69.05       74.93      4.39 o
  -6   3   6       71.85       73.80      3.98 o
  -5   3   6        8.09        8.60      1.94 o
  -4   3   6       20.43       27.00      1.95 o
  -3   3   6      619.19      733.29     12.33 o
  -2   3   6     3292.87     3502.94     68.71 o
  -1   3   6      341.16      366.13      8.05 o
   0   3   6       60.36       62.28      3.49 o
   1   3   6      867.94      879.77     30.63 o
   2   3   6       21.57       11.69      1.57 o
   3   3   6      307.85      278.91      5.87 o
   4   3   6      290.40      292.37      8.15 o
   5   3   6      188.24      182.46      5.41 o
   6   3   6      135.06      128.14      4.48 o
   7   3   6        0.02       -1.19      1.36 o
   8   3   6       14.26       15.24      2.25 o
   9   3   6       29.29       33.46      5.34 o
  10   3   6       30.83       27.08      3.29 o
 -10   4   6        0.36       -0.48      2.79 o
  -9   4   6       35.81       43.19      4.16 o
  -8   4   6       39.14       40.85      3.65 o
  -7   4   6      196.82      192.90      7.16 o
  -6   4   6        7.73       13.09      2.30 o
  -5   4   6      927.77      908.83     16.24 o
  -4   4   6      798.23      806.91     13.59 o
  -3   4   6      513.12      509.53      9.87 o
  -2   4   6      609.23      620.13     12.45 o
  -1   4   6       16.16       14.06      1.68 o
   0   4   6        1.97        3.82      1.17 o
   1   4   6       86.33      117.41      5.18 o
   2   4   6      164.69      196.70      5.25 o
   3   4   6      154.68      169.62      4.65 o
   4   4   6      732.58      663.77     15.80 o
   5   4   6      328.40      288.86      8.38 o
   6   4   6       67.47       59.24      3.63 o
   7   4   6       61.00       65.17      3.86 o
   8   4   6       23.38       19.90      2.99 o
   9   4   6      136.92      136.02      6.45 o
  10   4   6        0.12       -2.35      2.35 o
 -10   5   6       32.47       42.30      4.99 o
  -9   5   6       62.05       70.90      5.29 o
  -8   5   6       31.25       26.71      3.17 o
  -7   5   6       54.28       57.66      4.02 o
  -6   5   6       22.22       16.35      2.54 o
  -5   5   6      104.46      115.26      4.37 o
  -4   5   6      133.89      132.04      6.24 o
  -3   5   6      533.56      544.70     11.55 o
  -2   5   6      309.20      282.14      7.70 o
  -1   5   6     1375.70     1447.15     34.84 o
   0   5   6      296.41      306.16     14.70 o
   1   5   6     1721.90     1657.89     29.44 o
   2   5   6     1060.95     1063.06     19.66 o
   3   5   6      501.58      489.64     10.16 o
   4   5   6       11.76       10.13      1.84 o
   5   5   6       26.93       20.74      2.77 o
   6   5   6        1.32        2.03      1.89 o
   7   5   6        0.03       -1.47      1.88 o
   8   5   6       17.21       17.66      3.03 o
   9   5   6       39.73       50.66      4.54 o
  10   5   6        8.22        8.37      2.93 o
  -9   6   6        5.68        6.26      2.79 o
  -8   6   6        3.34        1.91      2.39 o
  -7   6   6        1.05        4.40      2.26 o
  -6   6   6      158.34      154.85      6.28 o
  -5   6   6      154.52      150.83      5.32 o
  -4   6   6      465.38      477.47      9.85 o
  -3   6   6       69.53       60.26      3.96 o
  -2   6   6      106.82      109.12      5.42 o
  -1   6   6        3.19        2.15      1.60 o
   0   6   6       35.55       35.54      2.62 o
   1   6   6      511.49      576.34     13.99 o
   2   6   6      644.41      740.57     14.75 o
   3   6   6      154.09      147.43      4.95 o
   4   6   6      252.92      250.97      7.13 o
   5   6   6       25.29       26.73      3.12 o
   6   6   6      188.65      190.92      7.23 o
   7   6   6       45.00       46.53      3.83 o
   8   6   6       19.68       15.47      3.26 o
   9   6   6       54.48       52.95      4.85 o
  -9   7   6        8.57       12.07      3.12 o
  -8   7   6      126.86      140.74      8.45 o
  -7   7   6       47.16       47.86      4.20 o
  -6   7   6       60.54       62.59      4.41 o
  -5   7   6       30.27       25.26      2.86 o
  -4   7   6      222.37      233.03      7.03 o
  -3   7   6      274.64      275.89      7.70 o
  -2   7   6     1002.31     1007.46     21.06 o
  -1   7   6      533.70      497.07     11.98 o
   0   7   6      644.86      651.92     13.69 o
   1   7   6     1246.09     1286.76     41.03 o
   2   7   6      422.89      455.41     14.08 o
   3   7   6      340.09      318.82      8.00 o
   4   7   6      288.87      263.66      7.79 o
   5   7   6       54.66       70.34      5.00 o
   6   7   6       76.85       78.06      5.46 o
   7   7   6       59.25       58.36      4.51 o
   8   7   6        2.78        3.85      2.95 o
   9   7   6       19.08       15.28      4.70 o
  -9   8   6       12.74       11.62      3.58 o
  -8   8   6        3.62        2.77      2.75 o
  -7   8   6       35.66       40.91      3.90 o
  -6   8   6      132.24      170.85      8.73 o
  -5   8   6      152.00      164.61      8.10 o
  -4   8   6       47.95       42.77      3.62 o
  -3   8   6      194.10      177.79      7.36 o
  -2   8   6        0.05       -0.56      1.79 o
  -1   8   6      118.55      127.34      9.56 o
   0   8   6      142.35      116.84      7.25 o
   1   8   6      121.97      123.57     11.49 o
   2   8   6       33.31       38.59      3.41 o
   3   8   6        1.60       -1.44      1.73 o
   4   8   6       22.56       18.16      2.65 o
   5   8   6      182.91      182.33      8.38 o
   6   8   6      110.27      129.34      9.64 o
   7   8   6      103.62      110.89      6.80 o
   8   8   6       27.94       33.42      5.00 o
   9   8   6       11.84        6.97      3.43 o
  -9   9   6      104.42      132.71      9.40 o
  -8   9   6      100.23      109.39      7.60 o
  -7   9   6       38.39       36.77      5.06 o
  -6   9   6        1.38        4.14      3.55 o
  -5   9   6      115.42      114.52      7.55 o
  -4   9   6        9.24       10.71      2.89 o
  -3   9   6      784.34      794.99     19.58 o
  -2   9   6       66.48       51.70      4.55 o
  -1   9   6      691.35      641.19     20.62 o
   0   9   6      997.96      975.24     25.26 o
   1   9   6      366.62      347.54     11.48 o
   2   9   6      545.91      495.79     12.48 o
   3   9   6      102.92       87.55      5.13 o
   4   9   6      261.93      266.67      8.60 o
   5   9   6       62.11       66.03      6.22 o
   6   9   6      119.73      125.66      7.44 o
   7   9   6       10.95        8.53      3.43 o
   8   9   6       57.20       54.42      4.97 o
  -8  10   6       18.17       22.42      6.16 o
  -7  10   6       31.67       39.91      5.82 o
  -6  10   6        9.82        0.86      4.08 o
  -5  10   6       37.50       44.53      5.33 o
  -4  10   6      237.94      228.27     14.21 o
  -3  10   6        5.60        4.36      3.62 o
  -2  10   6       15.02        8.94      5.64 o
  -1  10   6      472.99      415.83     15.75 o
   0  10   6       39.00       21.44      4.85 o
   1  10   6        3.11       -1.71      3.41 o
   2  10   6        3.39        2.79      2.96 o
   3  10   6      197.31      186.27      9.33 o
   4  10   6      104.18      109.94      7.31 o
   5  10   6        0.72        1.11      3.26 o
   6  10   6       37.11       45.43      6.55 o
   7  10   6       37.58       40.32      5.92 o
   8  10   6       40.18       52.01      6.41 o
  -8  11   6       49.15       74.67      9.07 o
  -7  11   6        1.22       -1.29      5.92 o
  -6  11   6       77.62       92.35     14.24 o
  -5  11   6        8.38        3.34      6.02 o
  -4  11   6       39.56       37.04      6.15 o
  -3  11   6       67.21       70.55     12.41 o
  -2  11   6      197.00      195.54     12.01 o
  -1  11   6        3.68        4.91      5.69 o
   0  11   6      542.24      528.09     18.75 o
   1  11   6      144.92      145.44     11.66 o
   2  11   6      346.92      340.71     13.69 o
   3  11   6        1.25        0.31      8.95 o
   4  11   6       13.04       15.38      4.99 o
   5  11   6      110.19       97.16     14.97 o
   6  11   6        4.49        5.57      5.68 o
   7  11   6        1.63        2.47      5.71 o
  -7  12   6        0.01       -3.84      6.27 o
  -6  12   6      124.45      114.80     15.85 o
  -5  12   6       34.71       23.69     10.13 o
  -4  12   6       32.28       27.70      6.12 o
  -3  12   6       83.11       83.07      8.44 o
  -2  12   6       86.43       85.37      8.53 o
  -1  12   6       87.39      117.72      9.68 o
   0  12   6        0.21       -3.67      3.67 o
   1  12   6        6.83        1.24      3.99 o
   2  12   6      126.23      140.44     10.04 o
   3  12   6       10.41        9.86      8.81 o
   4  12   6       27.30       23.06      6.28 o
   5  12   6       25.48       18.49      9.39 o
   6  12   6       34.75       38.45     11.74 o
   7  12   6       82.21       87.18     15.56 o
  -6  13   6       10.57       14.39      7.57 o
  -5  13   6        1.61        0.64      6.75 o
  -4  13   6        0.06        1.56      4.56 o
  -3  13   6        0.29        1.23      6.01 o
  -2  13   6       88.72       78.33     14.52 o
  -1  13   6       94.90       86.14      8.72 o
   0  13   6       28.96       40.49      6.71 o
   1  13   6      184.06      180.01     19.84 o
   2  13   6        0.29        1.52      4.76 o
   3  13   6        0.60        3.26      5.21 o
   4  13   6        0.05       -4.40      7.04 o
   5  13   6        1.27        0.88      8.22 o
   6  13   6        5.95        2.35      8.51 o
  -6  14   6        8.29        7.39      7.65 o
  -5  14   6      119.37      124.50     41.98 o
  -4  14   6       35.54       26.53      6.31 o
  -3  14   6       28.22       35.20      7.04 o
  -2  14   6       77.22       92.61     10.55 o
  -1  14   6        0.03       -1.85      5.03 o
   0  14   6       61.48       48.80      7.32 o
   1  14   6        7.59        6.20      4.63 o
   2  14   6       10.97       12.30      6.06 o
   3  14   6       10.12       12.87      6.31 o
   4  14   6       27.19       48.43     12.92 o
   5  14   6       21.10       15.56     10.86 o
  -5  15   6       42.06       54.44     16.88 o
  -4  15   6       67.10       47.54      7.99 o
  -3  15   6        2.33        0.23      5.08 o
  -2  15   6       16.05       19.55      6.33 o
  -1  15   6        4.97        4.28      5.36 o
   0  15   6        9.63       13.13      5.89 o
   1  15   6       29.10       34.87      8.39 o
   2  15   6        2.97       -3.43      8.66 o
   3  15   6       16.58       20.72      7.12 o
   4  15   6        6.50       20.84     11.15 o
  -3  16   6        8.01       21.92      6.89 o
  -2  16   6       19.10       24.98      7.06 o
  -1  16   6        5.39       11.36      6.10 o
   0  16   6        3.49        0.44      5.43 o
   1  16   6        1.97       -2.77     11.74 o
   2  16   6        0.54        0.42      6.28 o
   3  16   6       33.52       47.39     10.15 o
 -10   1   7        5.37        2.59      3.07 o
  -9   1   7        1.37        0.75      2.27 o
  -8   1   7       13.16        9.74      2.36 o
  -7   1   7       52.29       57.13      3.59 o
  -6   1   7      268.64      248.82      6.64 o
  -5   1   7      450.05      486.27      9.10 o
  -4   1   7        1.29        0.82      1.22 o
  -3   1   7      229.50      224.44      5.07 o
  -2   1   7       26.04       36.42      2.23 o
  -1   1   7      139.64      155.95      4.34 o
   0   1   7      409.32      390.72      7.93 o
   1   1   7      497.14      508.95     10.32 o
   2   1   7     7710.99     7868.87    121.35 o
   3   1   7      987.02     1069.19     17.93 o
   4   1   7        4.91        2.69      1.59 o
   5   1   7       37.59       41.19      3.08 o
   6   1   7       19.74       15.72      2.23 o
   7   1   7       43.61       41.37      3.27 o
   8   1   7        0.09       -1.64      1.78 o
   9   1   7       16.97       19.51      4.20 o
  10   1   7       52.59       42.38      3.79 o
 -10   2   7       17.48       15.83      5.40 o
  -9   2   7        3.99        2.79      2.45 o
  -8   2   7       23.51       31.83      3.10 o
  -7   2   7       10.96       16.80      2.43 o
  -6   2   7      236.90      239.74      6.57 o
  -5   2   7      146.73      131.88      4.16 o
  -4   2   7        8.72        6.47      1.37 o
  -3   2   7      523.63      583.05      9.81 o
  -2   2   7       28.37       32.68      2.09 o
  -1   2   7       99.09      123.51      5.48 o
   0   2   7      122.88      146.51      5.76 o
   1   2   7      929.76     1008.80     19.02 o
   2   2   7      550.00      542.10     10.87 o
   3   2   7        0.00       -0.85      1.09 o
   4   2   7        7.24       11.20      2.02 o
   5   2   7       23.40       24.74      2.56 o
   6   2   7       18.00       23.21      2.56 o
   7   2   7       19.79       13.73      2.34 o
   8   2   7        6.84        7.41      2.32 o
   9   2   7        4.97        3.92      2.49 o
  10   2   7       47.47       42.46      3.84 o
 -10   3   7        1.34        0.85      3.15 o
  -9   3   7        0.20       -1.06      2.24 o
  -8   3   7        0.02        2.20      2.26 o
  -7   3   7        1.69       -1.19      1.86 o
  -6   3   7       38.89       38.87      3.11 o
  -5   3   7      254.64      252.88      6.30 o
  -4   3   7       66.89       68.67      3.13 o
  -3   3   7        0.01        0.01      1.20 o
  -2   3   7      234.31      269.27      6.24 o
  -1   3   7       17.62        9.02      1.80 o
   0   3   7      333.19      361.24     15.65 o
   1   3   7        0.53        2.82      1.39 o
   2   3   7       84.01       88.90      5.87 o
   3   3   7        5.21        4.14      1.31 o
   4   3   7      418.91      433.38     10.42 o
   5   3   7      117.45      108.27      4.57 o
   6   3   7       66.29       54.08      3.36 o
   7   3   7        2.97        3.02      1.76 o
   8   3   7        3.72        3.35      2.01 o
   9   3   7       14.60       12.64      4.29 o
  10   3   7        2.13        4.10      3.64 o
 -10   4   7        5.58        4.34      3.81 o
  -9   4   7        3.07        3.45      2.67 o
  -8   4   7       24.78       24.38      3.19 o
  -7   4   7        0.01       -1.81      1.81 o
  -6   4   7      143.09      124.61      5.56 o
  -5   4   7       33.43       32.52      2.34 o
  -4   4   7       20.46       14.29      1.86 o
  -3   4   7      281.29      308.70      6.62 o
  -2   4   7      429.48      459.52     14.57 o
  -1   4   7      978.27     1065.47     18.76 o
   0   4   7       25.63       44.47      2.70 o
   1   4   7       67.47       70.05      3.85 o
   2   4   7      222.01      219.49      5.91 o
   3   4   7       93.20       88.84      7.30 o
   4   4   7       26.32       32.56      2.53 o
   5   4   7       46.73       59.65      4.05 o
   6   4   7        7.57        3.23      1.89 o
   7   4   7      106.72       99.52      5.06 o
   8   4   7       21.16       17.78      3.63 o
   9   4   7       11.89       10.25      3.01 o
 -10   5   7        1.47       -0.96      3.26 o
  -9   5   7       27.49       41.30      4.04 o
  -8   5   7        0.03       -0.40      2.28 o
  -7   5   7        1.91       -0.50      2.18 o
  -6   5   7       21.91       13.41      2.80 o
  -5   5   7       68.97       64.86      3.58 o
  -4   5   7       22.16       20.35      2.15 o
  -3   5   7       44.14       49.13      4.45 o
  -2   5   7       87.00       89.72      4.68 o
  -1   5   7      168.48      181.57      6.00 o
   0   5   7      284.36      276.77      7.66 o
   1   5   7      379.88      355.68      8.66 o
   2   5   7      331.57      326.95      8.50 o
   3   5   7       51.76       58.63      3.32 o
   4   5   7       86.06       92.78      4.29 o
   5   5   7        1.54        4.53      2.05 o
   6   5   7      150.30      150.51      6.16 o
   7   5   7        0.00        0.06      2.04 o
   8   5   7        0.82        1.53      2.45 o
   9   5   7        5.24        3.19      4.61 o
  -9   6   7        0.58       -0.32      2.64 o
  -8   6   7       12.77       14.85      3.04 o
  -7   6   7        3.64        0.12      2.77 o
  -6   6   7       25.24       25.56      3.09 o
  -5   6   7      504.23      468.92     10.24 o
  -4   6   7        0.34        0.79      1.67 o
  -3   6   7        0.59       -1.17      2.26 o
  -2   6   7      105.54       96.45     12.87 o
  -1   6   7      243.69      223.11      8.59 o
   0   6   7       35.01       38.85      3.28 o
   1   6   7       22.60       29.54      2.79 o
   2   6   7      169.63      178.70      6.28 o
   3   6   7      544.71      561.52     11.90 o
   4   6   7        0.16        1.84      1.69 o
   5   6   7       49.24       45.79      3.96 o
   6   6   7        1.25        2.90      2.36 o
   7   6   7        0.03       -0.63      2.18 o
   8   6   7        0.66       -2.42      2.42 o
   9   6   7        3.53        5.17      2.98 o
  -9   7   7       22.73       21.71      4.33 o
  -8   7   7        1.65        2.98      2.75 o
  -7   7   7        9.59        4.63      2.61 o
  -6   7   7       16.19       21.49      3.39 o
  -5   7   7      407.64      363.94     10.99 o
  -4   7   7       59.73       44.04      3.54 o
  -3   7   7       11.42        9.19      2.66 o
  -2   7   7       24.42       27.21      3.01 o
  -1   7   7       39.16       35.64      4.39 o
   0   7   7        1.85        5.28      2.34 o
   1   7   7      420.67      470.61     10.83 o
   2   7   7       84.33       79.60      4.66 o
   3   7   7      351.14      385.86      9.32 o
   4   7   7       60.24       71.13      4.39 o
   5   7   7        0.07        1.53      2.29 o
   6   7   7       41.31       34.46      4.04 o
   7   7   7        0.08       -0.10      2.37 o
   8   7   7       19.90       16.32      3.34 o
   9   7   7       36.12       43.30      5.29 o
  -9   8   7        9.25        5.90      3.87 o
  -8   8   7       24.30       19.87      4.29 o
  -7   8   7       13.53       10.49      3.21 o
  -6   8   7       15.29       15.49      3.00 o
  -5   8   7       36.75       45.18      3.84 o
  -4   8   7      181.09      168.05      6.79 o
  -3   8   7      562.37      559.70     29.01 o
  -2   8   7       31.06       28.42      3.62 o
  -1   8   7      130.04      136.69      8.96 o
   0   8   7        0.18       -1.43      2.22 o
   1   8   7      186.81      201.21      8.88 o
   2   8   7        7.03        8.96      2.34 o
   3   8   7        0.61       -0.67      1.77 o
   4   8   7        0.20        0.98      1.98 o
   5   8   7       77.83       91.20      6.19 o
   6   8   7        1.62        1.78      2.60 o
   7   8   7      102.32      110.64      7.03 o
   8   8   7        1.84        3.17      2.95 o
  -8   9   7        4.24        2.93      4.11 o
  -7   9   7       13.95       12.74      3.78 o
  -6   9   7       47.54       50.35      5.19 o
  -5   9   7        2.88        3.39      2.76 o
  -4   9   7       12.91        5.92      3.11 o
  -3   9   7        2.97       -1.92      2.59 o
  -2   9   7        5.53        4.11      3.54 o
  -1   9   7        3.16        4.81      3.82 o
   0   9   7      142.62      134.40      9.83 o
   1   9   7        0.76       -2.45      2.45 o
   2   9   7       55.05       51.07      4.48 o
   3   9   7        8.72       11.35      3.00 o
   4   9   7       19.93       27.73      3.43 o
   5   9   7       42.89       39.70      4.46 o
   6   9   7        6.14        4.74      2.97 o
   7   9   7        9.99        8.16      3.39 o
   8   9   7       43.38       42.29      5.47 o
  -8  10   7       42.58       53.36      7.87 o
  -7  10   7       11.80       13.96      5.99 o
  -6  10   7      143.07      160.66     18.79 o
  -5  10   7       58.36       68.26      7.16 o
  -4  10   7       53.49       50.18      7.19 o
  -3  10   7       85.77       68.90      7.00 o
  -2  10   7      508.42      444.42     16.60 o
  -1  10   7      151.28      153.70     10.14 o
   0  10   7      362.19      336.06     15.51 o
   1  10   7       36.03       32.77      5.28 o
   2  10   7        2.96        3.35      5.91 o
   3  10   7       15.35       14.87      4.09 o
   4  10   7      142.54      138.34      8.19 o
   5  10   7       13.67       15.39      4.46 o
   6  10   7      252.36      273.97     19.21 o
   7  10   7        1.17        1.13      5.94 o
   8  10   7       22.12       16.08      4.95 o
  -7  11   7       38.03       41.12      7.69 o
  -6  11   7       73.69       72.37     11.89 o
  -5  11   7       24.56       15.10      9.54 o
  -4  11   7        6.45        6.56      4.39 o
  -3  11   7        1.10       -1.27      3.97 o
  -2  11   7       10.21       11.23      4.86 o
  -1  11   7        1.68        3.48      4.16 o
   0  11   7       32.13       28.06      5.52 o
   1  11   7        1.23       -1.89      3.43 o
   2  11   7      407.23      407.82     15.57 o
   3  11   7        1.33        6.60      4.65 o
   4  11   7        0.27        0.25      3.95 o
   5  11   7       34.67       17.32      9.10 o
   6  11   7       61.94       32.58     10.27 o
   7  11   7        7.57       20.55      9.98 o
  -7  12   7        0.74       -2.89      6.31 o
  -6  12   7       19.37       23.72      8.27 o
  -5  12   7        5.24        7.60      6.81 o
  -4  12   7      106.64      103.65     18.48 o
  -3  12   7        0.10       -3.69      3.69 o
  -2  12   7        8.03        7.22      4.79 o
  -1  12   7        9.82       12.94      5.05 o
   0  12   7        0.24       -0.61      4.04 o
   1  12   7      168.50      142.21     13.39 o
   2  12   7        0.85        1.06      3.77 o
   3  12   7       73.11       70.29      9.15 o
   4  12   7        4.23        8.22      8.51 o
   5  12   7       82.65       88.65     15.56 o
   6  12   7        5.66       17.91      9.98 o
   7  12   7        8.61       22.60     11.15 o
  -6  13   7        3.85       -3.56      7.02 o
  -5  13   7       37.20       25.74      8.29 o
  -4  13   7        0.30       -3.27      4.51 o
  -3  13   7        0.32        4.90      4.91 o
  -2  13   7       10.53        7.32      5.07 o
  -1  13   7       53.63       49.75      7.17 o
   0  13   7       18.86       13.26      5.50 o
   1  13   7       31.98       29.90      6.15 o
   2  13   7        2.64       -2.98      5.20 o
   3  13   7       47.53       39.44      7.85 o
   4  13   7       23.67       31.41     11.15 o
   5  13   7        0.74        1.76      8.81 o
   6  13   7        0.53       -6.75      7.93 o
  -5  14   7        5.33        9.53      7.52 o
  -4  14   7        6.12       17.86      6.22 o
  -3  14   7       55.00       57.00     13.37 o
  -2  14   7       61.45       58.43      8.33 o
  -1  14   7       13.79       13.58      6.49 o
   0  14   7        0.14        1.47      4.40 o
   1  14   7        7.69        6.14      4.90 o
   2  14   7       15.62       20.38      7.02 o
   3  14   7        0.01       -2.05      5.19 o
   4  14   7       19.82       15.85      9.98 o
   5  14   7       17.18        3.23      8.81 o
  -4  15   7       19.43        9.22      7.85 o
  -3  15   7        4.83        4.18      5.61 o
  -2  15   7       10.69        2.60      5.67 o
  -1  15   7       36.27       32.88      8.37 o
   0  15   7       33.31       24.44      6.43 o
   1  15   7       57.47       65.17      8.61 o
   2  15   7       21.45       28.02      8.18 o
   3  15   7       32.43       41.01     14.97 o
   4  15   7        0.72       -5.28      8.22 o
  -2  16   7        0.67       -0.72      5.76 o
  -1  16   7       62.93       82.87     10.40 o
   0  16   7        1.89        7.87      5.77 o
   1  16   7        1.22       -0.57      6.46 o
   2  16   7        0.32        3.52      6.77 o
 -10   0   8       30.55       43.00      9.31 o
  -9   0   8      184.68      178.30     10.03 o
  -8   0   8       49.31       51.46      5.51 o
  -7   0   8      227.11      247.03     10.01 o
  -6   0   8      871.16      817.47     22.15 o
  -5   0   8        6.84        3.74      2.12 o
  -4   0   8     2360.86     2284.38     46.51 o
  -3   0   8       80.33       66.97      5.93 o
  -2   0   8      720.15      646.71     19.40 o
  -1   0   8       47.63       29.52      2.66 o
   0   0   8      298.78      346.14     11.94 o
   1   0   8      686.23      716.12     17.81 o
   2   0   8      266.36      219.23      7.22 o
   3   0   8      228.75      238.27      7.77 o
   4   0   8     1788.51     1876.17     51.71 o
   5   0   8      467.89      482.79     16.49 o
   6   0   8       17.56       17.70      4.27 o
   7   0   8      357.77      377.59     17.04 o
   8   0   8      107.65      104.55      7.73 o
   9   0   8       78.47       61.30      6.30 o
  10   0   8       10.74        8.74      4.45 o
 -10   1   8       15.32       12.16      3.79 o
  -9   1   8       69.65       68.34      4.86 o
  -8   1   8      200.83      207.76      7.36 o
  -7   1   8      285.37      296.98      7.89 o
  -6   1   8       80.63       86.18      4.58 o
  -5   1   8      477.67      454.95      8.66 o
  -4   1   8       92.99       99.54      3.76 o
  -3   1   8       51.08       56.88      2.86 o
  -2   1   8        1.35        3.15      1.57 o
  -1   1   8       24.10       29.78      2.25 o
   0   1   8      144.47      148.05      5.51 o
   1   1   8       58.35       52.97      2.92 o
   2   1   8        6.78        5.25      1.27 o
   3   1   8      871.79      850.87     14.89 o
   4   1   8      428.33      429.49     10.54 o
   5   1   8      158.86      149.63     10.57 o
   6   1   8        4.60        3.17      1.94 o
   7   1   8       92.30       91.45      5.95 o
   8   1   8        0.01        0.01      2.12 o
   9   1   8        0.57        0.39      2.33 o
 -10   2   8       28.55       25.11      6.24 o
  -9   2   8       35.38       27.51      3.58 o
  -8   2   8       16.67       10.14      3.36 o
  -7   2   8        1.10        0.88      2.05 o
  -6   2   8      173.97      164.81      5.80 o
  -5   2   8      217.66      213.83      5.05 o
  -4   2   8     1542.46     1538.87     24.24 o
  -3   2   8      824.86      796.31     13.60 o
  -2   2   8      471.57      508.87      9.38 o
  -1   2   8       23.20       26.67      3.56 o
   0   2   8       37.03       38.80      3.16 o
   1   2   8       40.27       48.33      2.98 o
   2   2   8      110.72      105.87      4.81 o
   3   2   8      182.53      195.59      4.67 o
   4   2   8      118.46      113.16      4.65 o
   5   2   8      212.94      213.95      6.85 o
   6   2   8      415.91      425.39     11.00 o
   7   2   8       56.91       61.11      4.44 o
   8   2   8       92.32       93.42      5.25 o
   9   2   8       24.77       32.32      3.64 o
 -10   3   8       68.55       66.59      6.23 o
  -9   3   8      134.81      140.51      6.80 o
  -8   3   8        8.12        6.48      2.46 o
  -7   3   8       73.28       88.17      5.59 o
  -6   3   8       29.64       32.16      3.01 o
  -5   3   8      294.97      302.16      6.32 o
  -4   3   8      906.04      890.07     14.46 o
  -3   3   8        6.98        7.61      1.53 o
  -2   3   8       25.80       22.47      2.37 o
  -1   3   8      476.45      533.09     18.53 o
   0   3   8        0.63        0.79      0.99 o
   1   3   8       47.63       41.61      2.86 o
   2   3   8      463.42      449.93      9.80 o
   3   3   8      704.87      695.50     12.87 o
   4   3   8       89.83       86.57      3.48 o
   5   3   8       74.86       66.24      4.12 o
   6   3   8      142.38      138.86      5.58 o
   7   3   8       10.18        6.95      2.06 o
   8   3   8       17.46       17.17      2.92 o
   9   3   8        5.69        7.05      2.87 o
  -9   4   8        4.18        7.95      2.80 o
  -8   4   8       19.57       22.39      3.32 o
  -7   4   8      148.16      145.63      6.49 o
  -6   4   8        0.23       -1.88      1.88 o
  -5   4   8      289.33      277.79      6.38 o
  -4   4   8        1.97        0.23      1.56 o
  -3   4   8     1122.54     1084.00     17.90 o
  -2   4   8     1281.15     1283.28     22.06 o
  -1   4   8      117.92      108.39      8.28 o
   0   4   8      720.47      685.73     56.88 o
   1   4   8       53.40       63.66      3.73 o
   2   4   8        2.72       -0.84      1.60 o
   3   4   8      134.39      118.90      4.46 o
   4   4   8       61.18       73.06      6.27 o
   5   4   8       57.79       62.25      4.51 o
   6   4   8       64.27       64.61      4.24 o
   7   4   8        3.83        8.22      2.42 o
   8   4   8       42.52       53.08      6.34 o
   9   4   8       59.57       63.13      7.95 o
  -9   5   8      157.11      169.02      7.77 o
  -8   5   8       77.78       80.62      5.28 o
  -7   5   8        6.80        3.73      2.49 o
  -6   5   8      236.54      229.09      7.69 o
  -5   5   8        5.75        1.90      1.61 o
  -4   5   8        9.63        6.82      1.80 o
  -3   5   8      133.23      138.12      8.19 o
  -2   5   8       40.90       35.18      3.32 o
  -1   5   8      165.34      159.14      6.17 o
   0   5   8     1066.68     1074.10     32.54 o
   1   5   8     1028.15     1034.92     19.89 o
   2   5   8      653.33      669.85     13.80 o
   3   5   8       45.16       41.34      3.03 o
   4   5   8      171.39      168.49      5.88 o
   5   5   8      150.31      151.07      7.62 o
   6   5   8       12.80       11.57      2.59 o
   7   5   8       65.45       62.30      4.52 o
   8   5   8        4.32        3.27      2.72 o
   9   5   8       16.48       20.81      3.84 o
  -9   6   8        0.15       -1.09      2.75 o
  -8   6   8        0.00       -0.46      2.52 o
  -7   6   8        8.11        7.16      2.63 o
  -6   6   8        1.18        1.69      2.14 o
  -5   6   8      361.47      340.43      8.44 o
  -4   6   8        1.70        0.17      1.58 o
  -3   6   8      506.18      493.58     12.13 o
  -2   6   8      681.40      697.33     14.82 o
  -1   6   8      459.72      464.15     15.19 o
   0   6   8      488.83      535.98     17.46 o
   1   6   8        5.00        4.23      2.15 o
   2   6   8      107.43       94.39      6.61 o
   3   6   8       18.68       26.59      2.64 o
   4   6   8      111.76      118.47      8.10 o
   5   6   8       59.44       57.41      5.94 o
   6   6   8       42.33       40.51      4.15 o
   7   6   8        0.70        2.61      2.37 o
   8   6   8       43.94       52.66      5.09 o
   9   6   8        3.19        3.89      3.28 o
  -9   7   8        1.27       -2.40      3.38 o
  -8   7   8       89.20       96.88      8.34 o
  -7   7   8       37.96       43.10      4.48 o
  -6   7   8       73.99       78.88      5.11 o
  -5   7   8       14.96       27.00      3.03 o
  -4   7   8       32.33       33.73      3.48 o
  -3   7   8        2.95        4.11      2.12 o
  -2   7   8      861.34      868.64     56.41 o
  -1   7   8      446.27      471.36     13.05 o
   0   7   8      207.85      232.19     12.04 o
   1   7   8      138.60      163.84      6.99 o
   2   7   8      416.08      444.24     10.62 o
   3   7   8      175.44      176.16      6.20 o
   4   7   8      149.07      153.20      6.44 o
   5   7   8       83.52       83.61      5.84 o
   6   7   8      155.01      168.86      8.51 o
   7   7   8       36.52       42.31      4.32 o
   8   7   8        0.09        0.54      2.69 o
   9   7   8        4.30        5.57      3.72 o
  -8   8   8       14.08       11.36      4.55 o
  -7   8   8        0.49       -2.13      3.04 o
  -6   8   8       47.38       55.79      7.43 o
  -5   8   8       10.27       15.22      3.27 o
  -4   8   8      513.40      547.25     20.10 o
  -3   8   8      257.72      290.67     10.92 o
  -2   8   8       27.65       26.06      4.76 o
  -1   8   8      738.30      747.99     23.16 o
   0   8   8       19.17       12.05      4.23 o
   1   8   8      210.77      223.30      9.33 o
   2   8   8       69.80       66.46      4.52 o
   3   8   8       93.18       95.42      7.75 o
   4   8   8        1.49        0.17      2.12 o
   5   8   8       11.88        5.54      2.94 o
   6   8   8        3.62        6.57      3.06 o
   7   8   8      213.79      239.93      9.49 o
   8   8   8        0.73       -1.18      2.86 o
  -8   9   8      160.68      194.62     41.54 o
  -7   9   8      123.43      113.71     14.90 o
  -6   9   8       74.63       82.15     10.99 o
  -5   9   8       48.46       45.85     13.20 o
  -4   9   8      143.15      117.98      8.82 o
  -3   9   8      235.08      205.11     11.82 o
  -2   9   8       38.96       38.01      5.62 o
  -1   9   8      141.27      133.10      9.37 o
   0   9   8      879.94      869.17     26.44 o
   1   9   8      257.67      266.15     11.85 o
   2   9   8       86.02       91.16      7.45 o
   3   9   8      112.15      125.04     10.86 o
   4   9   8      107.26      108.37      7.20 o
   5   9   8       50.01       51.70      6.65 o
   6   9   8        3.43        5.31      3.89 o
   7   9   8       37.19       41.31      6.59 o
   8   9   8       39.52       26.90      5.30 o
  -8  10   8       11.15       15.91      6.00 o
  -7  10   8        4.82       10.27      5.47 o
  -6  10   8       73.65       67.14      8.18 o
  -5  10   8       94.39       99.28     11.31 o
  -4  10   8       83.13       80.29      7.98 o
  -3  10   8        8.25       10.50      5.59 o
  -2  10   8       38.48       41.13      7.46 o
  -1  10   8      188.34      205.60     12.22 o
   0  10   8      132.31      125.81      9.20 o
   1  10   8      205.20      178.66     16.99 o
   2  10   8        8.61       10.26      4.19 o
   3  10   8       49.37       35.12      5.17 o
   4  10   8        3.22        6.64      4.29 o
   5  10   8       18.44       32.00     10.27 o
   6  10   8        0.01       -2.54      4.51 o
   7  10   8       51.09       54.32      8.80 o
  -7  11   8      109.05      113.40     10.95 o
  -6  11   8       49.14       78.46     11.89 o
  -5  11   8        0.15        3.58      5.36 o
  -4  11   8        0.02       -0.64      4.90 o
  -3  11   8        6.02        3.75      4.07 o
  -2  11   8        6.56        9.26      4.68 o
  -1  11   8      213.96      196.85     18.43 o
   0  11   8        0.88        3.21      4.09 o
   1  11   8      132.61      163.73     16.69 o
   2  11   8      227.93      212.05     12.90 o
   3  11   8        0.69        0.79      3.47 o
   4  11   8       87.40       88.94     14.97 o
   5  11   8        1.91       -0.88      7.93 o
   6  11   8       68.99       54.60     12.62 o
   7  11   8        4.78        9.98      8.51 o
  -6  12   8        7.88        6.16      7.06 o
  -5  12   8       53.57       62.37      9.94 o
  -4  12   8        0.59        5.62      4.65 o
  -3  12   8       43.69       44.10      6.81 o
  -2  12   8       79.01       63.94      7.92 o
  -1  12   8       39.89       45.88      7.38 o
   0  12   8       65.98       60.72      7.55 o
   1  12   8       10.16        8.10      4.74 o
   2  12   8        0.85        1.24      3.94 o
   3  12   8       20.22       20.43      6.48 o
   4  12   8        5.42        5.28      8.22 o
   5  12   8        7.10       -2.64      7.34 o
   6  12   8       50.42       63.40     14.09 o
  -6  13   8       16.45       19.23      8.57 o
  -5  13   8       18.92       23.33      8.52 o
  -4  13   8       23.09       23.36      8.97 o
  -3  13   8        4.27        1.76      4.89 o
  -2  13   8       31.32       35.43      7.49 o
  -1  13   8       16.04       13.28      5.53 o
   0  13   8       56.46       58.22      7.92 o
   1  13   8       77.94       67.15      7.89 o
   2  13   8       22.96       21.18      5.59 o
   3  13   8       27.24       28.57      7.26 o
   4  13   8        0.06       -4.40      7.63 o
   5  13   8       25.08       45.20     13.50 o
  -5  14   8        2.53        2.17      6.69 o
  -4  14   8       14.69        4.99      5.55 o
  -3  14   8        4.16        4.16      5.13 o
  -2  14   8       41.45       38.45      7.39 o
  -1  14   8       18.62        3.74      5.11 o
   0  14   8      101.67      105.74     10.11 o
   1  14   8        1.83       11.06      5.58 o
   2  14   8        1.35        2.04      4.45 o
   3  14   8       32.33       32.88      7.96 o
   4  14   8       23.97        4.11      9.10 o
   5  14   8        1.49        0.88      9.39 o
  -4  15   8        0.28       -4.23      6.93 o
  -3  15   8       32.58       30.58      7.65 o
  -2  15   8        0.42       -2.87      5.49 o
  -1  15   8        4.88        5.92      5.74 o
   0  15   8        0.06       -2.12      5.14 o
   1  15   8       96.98      124.87     14.63 o
   2  15   8       14.45       22.28     10.42 o
   3  15   8        2.34       11.45     10.86 o
  -1  16   8        3.42        6.17      6.10 o
   0  16   8        0.03       -5.07      5.07 o
   1  16   8        1.83        8.97      7.16 o
  -9   1   9        0.93        1.02      2.63 o
  -8   1   9       26.43       29.55      3.57 o
  -7   1   9       49.11       43.31      3.83 o
  -6   1   9      104.35       96.06      5.00 o
  -5   1   9      356.05      356.70      7.55 o
  -4   1   9        2.34        3.57      1.67 o
  -3   1   9      275.54      279.82      6.93 o
  -2   1   9       11.73       12.78      2.02 o
  -1   1   9      178.09      192.26      5.71 o
   0   1   9       54.95       71.06      4.44 o
   1   1   9       28.18       40.12      3.13 o
   2   1   9       10.55        8.28      1.41 o
   3   1   9       88.68       87.87      3.53 o
   4   1   9       82.64       88.49      3.72 o
   5   1   9        0.04       -1.73      1.73 o
   6   1   9        4.66        3.86      2.58 o
   7   1   9        3.96        5.05      2.33 o
   8   1   9        2.68       -1.63      2.29 o
   9   1   9        0.04        3.38      2.80 o
  -9   2   9        0.45        1.92      2.82 o
  -8   2   9        6.56        4.03      2.58 o
  -7   2   9        9.59        4.72      2.43 o
  -6   2   9       15.11        7.11      2.41 o
  -5   2   9      669.80      664.47     12.08 o
  -4   2   9       15.95       14.13      1.98 o
  -3   2   9        4.34        2.97      1.59 o
  -2   2   9      406.80      408.34      8.12 o
  -1   2   9       16.00       23.20      2.86 o
   0   2   9       13.65       13.04      4.20 o
   1   2   9       98.97      111.40      4.83 o
   2   2   9       91.77      107.81      4.68 o
   3   2   9       57.25       61.29      3.28 o
   4   2   9      159.96      175.55      4.95 o
   5   2   9       32.89       35.22      3.03 o
   6   2   9       40.12       42.42      3.40 o
   7   2   9       10.57       10.66      2.44 o
   8   2   9        7.66        7.12      2.73 o
   9   2   9        5.59        5.28      2.61 o
  -9   3   9       42.53       55.68      4.85 o
  -8   3   9       14.98       14.43      3.06 o
  -7   3   9        4.29        3.73      2.49 o
  -6   3   9        3.80       -1.77      1.77 o
  -5   3   9      482.42      458.45      8.79 o
  -4   3   9      166.78      152.59      5.16 o
  -3   3   9       25.55       26.11      2.80 o
  -2   3   9       22.87       25.34      2.35 o
  -1   3   9      106.22      107.26      6.65 o
   0   3   9       31.54       37.72      3.35 o
   1   3   9        4.58        4.54      2.12 o
   2   3   9       36.68       37.06      4.09 o
   3   3   9      225.49      214.61      5.75 o
   4   3   9        7.68        8.42      1.77 o
   5   3   9       26.98       31.24      2.93 o
   6   3   9       23.76       29.11      3.06 o
   7   3   9        0.00       -0.72      1.99 o
   8   3   9        3.84        3.40      2.82 o
   9   3   9        0.65       -2.61      2.61 o
  -9   4   9        3.26       -2.51      2.79 o
  -8   4   9        8.29       11.78      2.95 o
  -7   4   9       23.70       21.10      3.03 o
  -6   4   9        4.09        5.21      2.27 o
  -5   4   9      139.85      134.47      4.76 o
  -4   4   9      309.54      300.87      7.01 o
  -3   4   9      232.97      212.66      5.61 o
  -2   4   9       88.89       76.22      3.95 o
  -1   4   9      237.73      248.27      6.53 o
   0   4   9       50.65       46.22      4.11 o
   1   4   9       35.60       37.22      4.69 o
   2   4   9       87.44       86.63      8.60 o
   3   4   9        3.49        1.61      1.81 o
   4   4   9       10.87        8.15      2.23 o
   5   4   9        3.27        3.31      2.09 o
   6   4   9        2.72        0.69      2.13 o
   7   4   9        4.05        1.64      2.39 o
   8   4   9        2.43        3.19      2.92 o
   9   4   9       11.74       11.81      3.45 o
  -9   5   9       18.03       20.70      3.74 o
  -8   5   9        0.73        1.77      2.50 o
  -7   5   9        0.47       -2.26      2.31 o
  -6   5   9       22.89       19.78      3.08 o
  -5   5   9       49.02       51.90      3.17 o
  -4   5   9        0.06       -0.18      1.69 o
  -3   5   9       34.15       30.17      2.57 o
  -2   5   9      123.49      133.50      6.30 o
  -1   5   9       34.33       36.32      3.19 o
   0   5   9       13.02       24.80      3.54 o
   1   5   9      101.72      111.17      8.83 o
   2   5   9       88.96      103.52      5.46 o
   3   5   9        1.63        0.62      1.73 o
   4   5   9        7.54        1.91      1.85 o
   5   5   9        0.02       -2.07      2.20 o
   6   5   9       13.11       11.98      2.75 o
   7   5   9        4.76        7.33      2.65 o
   8   5   9        0.09       -2.63      2.63 o
   9   5   9        3.64       -2.95      2.95 o
  -9   6   9       17.09       22.38      4.77 o
  -8   6   9       18.69       23.71      4.48 o
  -7   6   9       39.20       47.93      4.72 o
  -6   6   9      102.63       99.95      5.64 o
  -5   6   9       98.00      108.48      5.17 o
  -4   6   9        0.26        3.28      1.79 o
  -3   6   9        3.23        0.83      2.08 o
  -2   6   9        3.23        0.13      1.71 o
  -1   6   9      224.31      196.05     10.20 o
   0   6   9     1053.31     1012.61     25.66 o
   1   6   9        7.93        4.45      2.18 o
   2   6   9      126.59      134.02      6.58 o
   3   6   9       11.79        8.84      2.16 o
   4   6   9        6.89        6.01      2.28 o
   5   6   9       25.23       26.22      3.66 o
   6   6   9        4.00        1.45      2.42 o
   7   6   9       64.23       70.07      5.28 o
   8   6   9       12.95        8.91      3.20 o
  -8   7   9       20.35       30.05      5.48 o
  -7   7   9        2.07       -0.06      2.99 o
  -6   7   9        2.65        0.24      2.82 o
  -5   7   9       60.03       72.86      5.50 o
  -4   7   9        0.32        0.06      2.00 o
  -3   7   9      132.20      125.23      7.67 o
  -2   7   9      129.37      128.96      9.00 o
  -1   7   9      421.69      425.37     15.59 o
   0   7   9      203.05      205.80     10.47 o
   1   7   9      230.32      228.61      8.46 o
   2   7   9        0.39       -0.39      1.96 o
   3   7   9        0.77       -0.12      1.80 o
   4   7   9       10.83       12.55      2.67 o
   5   7   9        8.50       10.64      3.24 o
   6   7   9        0.04       -2.67      2.67 o
   7   7   9        4.59        5.53      2.99 o
   8   7   9       18.32       16.33      3.73 o
  -8   8   9        1.12       -2.25      4.54 o
  -7   8   9        1.34       -0.97      4.33 o
  -6   8   9       20.34       13.59      4.87 o
  -5   8   9        0.08        2.44      3.15 o
  -4   8   9        0.08        8.92      3.99 o
  -3   8   9       43.93       45.79      5.96 o
  -2   8   9        1.67        6.95      3.95 o
  -1   8   9      564.43      537.72     18.58 o
   0   8   9       24.12       28.04      5.06 o
   1   8   9       85.62       82.42      9.26 o
   2   8   9       15.94       24.10      3.88 o
   3   8   9       21.74       17.01      3.24 o
   4   8   9        9.85       10.73      3.64 o
   5   8   9       16.51       18.20      4.09 o
   6   8   9        0.97        1.59      3.30 o
   7   8   9        3.71        1.60      3.18 o
   8   8   9       40.86       45.35      6.13 o
  -8   9   9        1.72        0.69      5.00 o
  -7   9   9        8.76        6.38      4.87 o
  -6   9   9       12.73        3.94      4.32 o
  -5   9   9       45.81       61.64      8.99 o
  -4   9   9       69.99       54.31      7.40 o
  -3   9   9       43.69       39.22      6.19 o
  -2   9   9       70.80       56.69      6.70 o
  -1   9   9        0.52        3.18      3.89 o
   0   9   9       14.65       13.49      4.45 o
   1   9   9       10.76        7.13      3.81 o
   2   9   9       48.08       48.38      6.93 o
   3   9   9       18.06       26.73      4.61 o
   4   9   9        0.04       -2.90      2.90 o
   5   9   9       10.44       15.11      4.65 o
   6   9   9       28.87       27.63      5.69 o
   7   9   9       11.68       11.17      4.79 o
  -7  10   9        9.90        5.61      5.63 o
  -6  10   9        8.32       12.57      5.14 o
  -5  10   9       24.00       24.95      7.47 o
  -4  10   9       33.77       21.67      7.32 o
  -3  10   9        0.05        1.84      3.89 o
  -2  10   9       68.98       70.70      8.71 o
  -1  10   9       23.69       13.91      4.76 o
   0  10   9        0.76        5.10      3.99 o
   1  10   9       26.10       26.18      7.62 o
   2  10   9        0.25       -3.27      3.27 o
   3  10   9       48.25       47.66      5.99 o
   4  10   9        4.48       -4.70      6.46 o
   5  10   9       14.88       -2.35      7.93 o
   6  10   9       96.22      101.56     16.14 o
   7  10   9        1.54       -7.34      7.34 o
  -7  11   9       52.94       61.08      8.53 o
  -6  11   9       46.60       44.52     10.49 o
  -5  11   9        3.42        2.01      6.01 o
  -4  11   9        5.05        0.96      4.29 o
  -3  11   9       44.83       41.24      6.60 o
  -2  11   9       21.84       22.99      5.60 o
  -1  11   9      106.41      103.42      9.32 o
   0  11   9        7.28        2.89      4.37 o
   1  11   9        6.48        9.08      4.60 o
   2  11   9        3.78        1.33      3.89 o
   3  11   9       22.11       41.40      7.68 o
   4  11   9       23.00       39.63     11.45 o
   5  11   9       75.47       65.75     13.80 o
   6  11   9        3.63        2.35      8.22 o
  -6  12   9       24.38       19.89      9.69 o
  -5  12   9        0.29        0.60      6.22 o
  -4  12   9        5.25       11.84      5.44 o
  -3  12   9       13.04       19.32      5.77 o
  -2  12   9       51.80       58.78      8.10 o
  -1  12   9        4.08        1.14      4.53 o
   0  12   9        6.23        2.87      7.25 o
   1  12   9       13.45       10.55      5.03 o
   2  12   9       16.01       21.38      7.28 o
   3  12   9       92.95       92.81     10.47 o
   4  12   9       10.37       -0.88      7.93 o
   5  12   9        1.47        7.04      8.51 o
   6  12   9        6.74       19.67     10.27 o
  -5  13   9      108.52      125.84     14.62 o
  -4  13   9        0.00       -4.22      4.82 o
  -3  13   9        8.87       11.15      8.03 o
  -2  13   9        0.23       -4.23      5.29 o
  -1  13   9       30.53       38.40      7.83 o
   0  13   9        4.61        2.34      7.06 o
   1  13   9       78.71       72.25     13.48 o
   2  13   9        0.88       -2.70      4.00 o
   3  13   9       31.59       49.50      8.92 o
   4  13   9       23.67       27.01     12.04 o
   5  13   9       12.57       20.55     11.15 o
  -4  14   9       72.56       84.21     10.02 o
  -3  14   9        0.04       -4.10      4.79 o
  -2  14   9       21.33       23.66      6.64 o
  -1  14   9        0.01       -3.68      4.59 o
   0  14   9       10.19        8.71      5.66 o
   1  14   9       16.53        4.71      5.21 o
   2  14   9       18.89       21.51      5.98 o
   3  14   9        4.22       -0.68      5.91 o
   4  14   9        6.33       14.68     11.15 o
  -3  15   9        2.90        4.02      5.77 o
  -2  15   9        1.52        1.89      7.16 o
  -1  15   9        9.30       10.90      6.14 o
   0  15   9        0.12       -1.53      5.09 o
   1  15   9        0.40       -1.43      5.18 o
   2  15   9       46.25       42.28      9.22 o
   3  15   9       93.56      106.55     19.96 o
  -9   0  10        4.13        5.90      4.80 o
  -8   0  10       20.67       21.99      5.41 o
  -7   0  10       52.70       57.89      6.72 o
  -6   0  10       30.98       22.11      4.60 o
  -5   0  10      200.82      228.74     14.53 o
  -4   0  10     1406.60     1378.51     33.84 o
  -3   0  10      504.59      481.03     14.56 o
  -2   0  10      562.62      504.13     14.99 o
  -1   0  10       27.32       30.01      3.68 o
   0   0  10       61.01       58.73      5.33 o
   1   0  10        6.44        2.49      2.15 o
   2   0  10      190.56      186.59      9.28 o
   3   0  10     2008.95     1985.93     46.17 o
   4   0  10      688.79      732.39     19.01 o
   5   0  10        7.90       -0.68      2.70 o
   6   0  10        1.85        3.74      3.23 o
   7   0  10       10.17        5.45      3.72 o
   8   0  10       11.28       13.29      4.69 o
   9   0  10       69.90       80.16     10.31 o
  -9   1  10        3.72        4.29      3.06 o
  -8   1  10       44.60       47.77      4.35 o
  -7   1  10        8.48        2.71      2.45 o
  -6   1  10       71.16       78.62      4.92 o
  -5   1  10      519.49      528.70     10.32 o
  -4   1  10      679.20      656.40     13.03 o
  -3   1  10       46.79       57.82      3.80 o
  -2   1  10       58.23       61.13      3.79 o
  -1   1  10       24.86       25.29      3.55 o
   0   1  10       23.88       23.37      2.68 o
   1   1  10       98.95      100.48      8.65 o
   2   1  10       22.46       23.47      2.36 o
   3   1  10      755.01      758.17     13.96 o
   4   1  10      123.33      132.04      5.89 o
   5   1  10      143.28      145.93      6.68 o
   6   1  10      123.16      138.57      8.18 o
   7   1  10      146.28      162.97      7.57 o
   8   1  10       37.19       36.00      4.81 o
   9   1  10        5.28        2.50      2.89 o
  -9   2  10       69.93       79.90      5.72 o
  -8   2  10        1.15        3.15      2.74 o
  -7   2  10        0.35       -0.60      2.34 o
  -6   2  10       18.71       20.36      3.02 o
  -5   2  10       75.41       72.78      4.01 o
  -4   2  10       37.91       37.10      2.87 o
  -3   2  10      665.02      612.72     12.03 o
  -2   2  10      547.84      549.65     14.47 o
  -1   2  10      105.46      105.32      6.34 o
   0   2  10       70.97       70.21      5.14 o
   1   2  10      261.86      259.09     10.88 o
   2   2  10      116.38      125.98      5.40 o
   3   2  10      167.00      148.43      8.56 o
   4   2  10       23.88       26.22      2.50 o
   5   2  10       16.31       16.96      2.45 o
   6   2  10       32.98       45.25      3.76 o
   7   2  10       17.78       21.25      3.05 o
   8   2  10       53.73       61.58      4.98 o
   9   2  10       11.23       11.53      3.27 o
  -9   3  10       61.31       73.25      6.14 o
  -8   3  10       21.06        8.63      3.48 o
  -7   3  10      124.28      151.32      7.23 o
  -6   3  10      100.18      103.48      5.66 o
  -5   3  10       45.87       53.46      3.25 o
  -4   3  10       52.65       57.17      3.37 o
  -3   3  10      282.31      292.40      7.31 o
  -2   3  10      648.74      653.06     13.15 o
  -1   3  10      543.14      572.68     16.26 o
   0   3  10      113.17      129.74      8.19 o
   1   3  10       21.01       30.81      3.20 o
   2   3  10      293.18      308.24      8.56 o
   3   3  10       73.11       80.58      4.06 o
   4   3  10      290.65      315.92      7.70 o
   5   3  10      140.37      153.27      6.90 o
   6   3  10       80.65       84.14      5.06 o
   7   3  10        0.59       -1.51      2.09 o
   8   3  10       72.98       71.52      5.73 o
   9   3  10        0.23       -0.97      3.06 o
  -9   4  10       35.54       48.50      5.82 o
  -8   4  10        0.08       -0.06      2.87 o
  -7   4  10        1.01        5.61      2.82 o
  -6   4  10       35.05       34.73      3.73 o
  -5   4  10       37.98       38.57      2.77 o
  -4   4  10      150.85      160.01      5.40 o
  -3   4  10       10.44       13.76      2.06 o
  -2   4  10      157.24      174.76      6.58 o
  -1   4  10      452.34      494.71     15.52 o
   0   4  10      222.63      223.43     10.15 o
   1   4  10      299.80      295.34      8.42 o
   2   4  10      404.19      358.90      9.13 o
   3   4  10       89.08       82.35      4.25 o
   4   4  10       12.19       14.80      2.51 o
   5   4  10      112.36      113.52      6.01 o
   6   4  10       37.02       34.60      3.82 o
   7   4  10        2.98        0.96      2.37 o
   8   4  10        9.92       10.07      3.77 o
   9   4  10        9.83        1.56      3.27 o
  -9   5  10       82.64       93.23     10.90 o
  -8   5  10       66.22       73.37      5.92 o
  -7   5  10       32.86       30.17      3.99 o
  -6   5  10      133.08      150.39      6.95 o
  -5   5  10       44.00       56.56      3.85 o
  -4   5  10      228.73      261.75      6.73 o
  -3   5  10        8.51        2.48      1.77 o
  -2   5  10        9.27        9.21      2.51 o
  -1   5  10      545.21      525.88     18.39 o
   0   5  10       64.16       54.28      5.61 o
   1   5  10       16.80       16.82      2.61 o
   2   5  10      645.66      651.70     14.19 o
   3   5  10      163.11      161.49      6.04 o
   4   5  10      216.46      218.76      7.39 o
   5   5  10       17.60       12.48      4.14 o
   6   5  10        0.58        3.44      2.44 o
   7   5  10        5.86        6.26      3.01 o
   8   5  10        0.16       -2.55      2.55 o
  -8   6  10        3.97        0.32      6.84 o
  -7   6  10        0.77        4.41      3.57 o
  -6   6  10        0.01       -1.73      2.99 o
  -5   6  10      136.11      116.00     10.66 o
  -4   6  10        0.46       -0.98      2.10 o
  -3   6  10      244.06      244.84      9.46 o
  -2   6  10       32.74       32.51      5.19 o
  -1   6  10      259.19      244.99     11.31 o
   0   6  10      551.84      521.97     17.91 o
   1   6  10      343.84      361.66     12.36 o
   2   6  10      327.48      357.60      9.52 o
   3   6  10       73.26       81.43      4.55 o
   4   6  10      100.32       98.18      8.12 o
   5   6  10       10.25       15.98      3.38 o
   6   6  10        0.13       -1.35      2.42 o
   7   6  10       32.48       28.63      3.93 o
   8   6  10        3.68        7.88      3.28 o
  -8   7  10       15.46       11.05      5.32 o
  -7   7  10      178.54      194.80     12.66 o
  -6   7  10      119.43      142.82     10.59 o
  -5   7  10       40.11       46.76      5.13 o
  -4   7  10        2.43        3.44      2.62 o
  -3   7  10      163.88      172.61     15.02 o
  -2   7  10      255.97      258.77     11.79 o
  -1   7  10       48.12       45.17      5.83 o
   0   7  10      208.37      213.65     11.29 o
   1   7  10       27.27       34.91      5.25 o
   2   7  10       49.41       51.48      8.29 o
   3   7  10        0.18       -0.41      2.32 o
   4   7  10       29.09       22.97      5.14 o
   5   7  10       39.77       40.32      5.68 o
   6   7  10       42.33       38.18      4.80 o
   7   7  10        6.92        5.14      3.59 o
   8   7  10        0.19       -1.88      3.10 o
  -8   8  10       65.61       62.30      8.73 o
  -7   8  10        1.11       -2.89      4.49 o
  -6   8  10        1.27       -3.37      3.97 o
  -5   8  10        1.53        3.69      3.31 o
  -4   8  10       63.41       69.04      5.54 o
  -3   8  10       13.27       18.84      5.27 o
  -2   8  10      356.53      337.31     14.23 o
  -1   8  10      313.42      309.57     13.27 o
   0   8  10       91.93      111.80     11.41 o
   1   8  10       98.19       98.81      8.55 o
   2   8  10        6.00        9.50      4.04 o
   3   8  10       96.24       88.61     11.82 o
   4   8  10       53.96       69.36      9.65 o
   5   8  10       11.72        5.18      3.96 o
   6   8  10        0.19        0.57      3.72 o
   7   8  10       24.26       23.47      5.00 o
  -7   9  10       19.77       21.60      6.16 o
  -6   9  10       48.70       60.40      9.81 o
  -5   9  10      227.55      243.78     13.65 o
  -4   9  10       43.08       41.03      6.23 o
  -3   9  10       60.40       48.26      6.47 o
  -2   9  10      187.98      144.11     10.27 o
  -1   9  10      187.33      198.42     12.13 o
   0   9  10      309.73      317.99     13.84 o
   1   9  10        7.99        8.04      4.05 o
   2   9  10        2.52        2.91      3.75 o
   3   9  10       31.05       26.40      4.85 o
   4   9  10        0.05        0.00      6.75 o
   5   9  10       93.54      114.77     16.44 o
   6   9  10        0.21       13.21      8.51 o
   7   9  10       75.62       66.55     10.28 o
  -7  10  10        1.27       -2.69      4.83 o
  -6  10  10        1.33        2.50      4.45 o
  -5  10  10        0.03       -0.23      3.95 o
  -4  10  10       30.10       19.06      5.13 o
  -3  10  10      124.44      121.48      9.83 o
  -2  10  10        7.01        5.13      4.40 o
  -1  10  10      115.22      114.03      9.47 o
   0  10  10      161.58      162.14     21.70 o
   1  10  10        8.55        8.81      5.67 o
   2  10  10       16.47       16.84      4.91 o
   3  10  10      156.83      146.94     17.91 o
   4  10  10        0.32        6.16      7.93 o
   5  10  10        0.51       10.27      8.22 o
   6  10  10        2.45       11.15      8.81 o
   7  10  10       42.27       35.81     11.74 o
  -6  11  10       42.10       40.56      7.37 o
  -5  11  10       49.94       57.24     13.80 o
  -4  11  10        1.03        5.34      4.69 o
  -3  11  10       24.89       17.27      5.35 o
  -2  11  10       32.85       31.22      6.69 o
  -1  11  10       63.89       59.19      7.68 o
   0  11  10        0.11        2.32      4.36 o
   1  11  10      163.97      162.00     11.41 o
   2  11  10        6.43        4.08      4.33 o
   3  11  10       21.22       24.77      7.63 o
   4  11  10       41.47       33.76     12.04 o
   5  11  10        2.66        7.63      9.10 o
   6  11  10       84.08       65.46     15.26 o
  -6  12  10        3.10        7.03      5.70 o
  -5  12  10       42.46       31.61      8.93 o
  -4  12  10        3.93        1.28      4.79 o
  -3  12  10        1.65        6.78      5.01 o
  -2  12  10       30.27       36.82     12.35 o
  -1  12  10       21.96       16.55      5.76 o
   0  12  10       84.71       80.37      8.69 o
   1  12  10       17.27       10.45      5.13 o
   2  12  10       23.69       21.03      5.60 o
   3  12  10       31.27       31.39      7.26 o
   4  12  10       20.49       28.47     10.86 o
   5  12  10       20.01       17.91     10.86 o
  -5  13  10        0.36       14.45      7.33 o
  -4  13  10        1.47        1.35      6.12 o
  -3  13  10        4.00       -0.26      6.86 o
  -2  13  10       25.13       22.03      6.55 o
  -1  13  10        0.00       -4.30      4.30 o
   0  13  10        0.05       -4.52      4.52 o
   1  13  10       13.96        6.20      5.25 o
   2  13  10      104.70       89.27      9.12 o
   3  13  10        0.93       -6.75      8.81 o
   4  13  10       15.42       13.21      9.98 o
  -4  14  10        4.89        5.28      7.73 o
  -3  14  10       24.70       20.77      6.98 o
  -2  14  10       13.50       20.09      6.64 o
  -1  14  10       25.53       25.84      6.81 o
   0  14  10        5.32        1.15      7.96 o
   1  14  10       41.19       50.38      8.00 o
   2  14  10        4.89        1.61      5.85 o
   3  14  10       11.97        4.11      9.98 o
  -2  15  10       32.86       25.89      7.40 o
  -1  15  10        0.90        1.56      5.90 o
   0  15  10        3.22        7.65      6.02 o
   1  15  10        9.29       12.74      6.04 o
  -9   1  11        0.62       -3.87      5.71 o
  -8   1  11       45.69       35.05      7.53 o
  -7   1  11        0.00        0.53      2.76 o
  -6   1  11        0.60        0.31      2.52 o
  -5   1  11      198.79      179.70      6.96 o
  -4   1  11      131.14      130.28      9.82 o
  -3   1  11       79.75       91.26      6.76 o
  -2   1  11        8.53       11.99      2.45 o
  -1   1  11       19.53        9.80      2.70 o
   0   1  11       21.17       21.27      2.46 o
   1   1  11        0.46       -0.31      1.31 o
   2   1  11      125.18      120.37      4.54 o
   3   1  11      279.18      277.49      7.26 o
   4   1  11      365.47      382.16     10.41 o
   5   1  11       43.89       44.32      4.86 o
   6   1  11        0.18        0.94      2.31 o
   7   1  11       55.53       58.63      4.94 o
   8   1  11       30.13       29.37      3.79 o
   9   1  11        1.02        5.10      3.20 o
  -9   2  11        0.00       -5.67      5.67 o
  -8   2  11       10.33        9.49      4.35 o
  -7   2  11        9.14        7.21      3.13 o
  -6   2  11        0.64       -0.65      2.27 o
  -5   2  11       23.86       22.10      2.54 o
  -4   2  11        7.02        8.52      2.24 o
  -3   2  11      319.20      288.11      8.17 o
  -2   2  11       11.99        4.76      1.82 o
  -1   2  11       92.88       83.51      5.99 o
   0   2  11        7.52        6.98      2.30 o
   1   2  11        2.31        5.15      2.00 o
   2   2  11       28.77       32.29      2.52 o
   3   2  11      265.73      245.41      6.57 o
   4   2  11        5.22        2.50      2.22 o
   5   2  11        0.00        0.16      2.10 o
   6   2  11       19.02       17.31      3.03 o
   7   2  11        7.78        6.27      2.63 o
   8   2  11        3.13        4.37      2.73 o
  -9   3  11        4.84        4.47      5.33 o
  -8   3  11        0.58       -2.38      4.21 o
  -7   3  11        0.85       -1.23      3.30 o
  -6   3  11       25.45       27.53      4.12 o
  -5   3  11       11.30        9.89      2.27 o
  -4   3  11        1.13       -0.39      1.74 o
  -3   3  11      693.78      671.53     13.37 o
  -2   3  11       83.28       72.36      5.73 o
  -1   3  11        0.17        0.77      3.24 o
   0   3  11       12.10        3.88      1.96 o
   1   3  11        5.78        4.12      2.15 o
   2   3  11        9.57       10.40      2.68 o
   3   3  11      184.42      188.68      6.93 o
   4   3  11      124.76      131.28      6.03 o
   5   3  11        0.06       -1.73      1.97 o
   6   3  11        4.63        4.19      2.36 o
   7   3  11       12.66       10.55      2.84 o
   8   3  11        0.10        1.98      2.85 o
  -9   4  11       10.31        7.71      5.65 o
  -8   4  11        2.07        8.06      8.55 o
  -7   4  11       30.95       31.59      8.12 o
  -6   4  11        0.01       -0.56      3.10 o
  -5   4  11      195.75      193.95      7.73 o
  -4   4  11       23.25       26.44      3.23 o
  -3   4  11       37.48       42.79      3.87 o
  -2   4  11      306.57      278.54     10.31 o
  -1   4  11      314.47      283.12     16.78 o
   0   4  11      501.67      504.09     17.23 o
   1   4  11      326.04      326.97      9.53 o
   2   4  11      214.60      232.37      7.25 o
   3   4  11        6.63        2.68      2.00 o
   4   4  11      226.18      239.40      8.37 o
   5   4  11        0.00       -2.09      2.09 o
   6   4  11       43.34       45.78      4.29 o
   7   4  11        0.00       -0.47      2.57 o
   8   4  11       28.69       29.50      4.05 o
  -8   5  11        4.73        3.26      4.89 o
  -7   5  11       12.80       13.40      4.97 o
  -6   5  11       26.53       25.49      5.23 o
  -5   5  11        0.10        1.56      4.15 o
  -4   5  11       36.54       37.37      3.94 o
  -3   5  11       63.99       70.65      4.92 o
  -2   5  11       64.02       59.81      6.90 o
  -1   5  11      342.02      327.10     13.38 o
   0   5  11        0.08       -2.76      2.76 o
   1   5  11        0.46       -1.27      3.21 o
   2   5  11       69.52       71.85      4.90 o
   3   5  11       21.44       26.16      4.18 o
   4   5  11        1.08       -0.32      2.64 o
   5   5  11       73.81       71.59      5.17 o
   6   5  11        2.62        3.94      2.62 o
   7   5  11        0.16       -2.57      2.57 o
   8   5  11        6.85        6.22      3.25 o
  -8   6  11       78.52       85.03      9.43 o
  -7   6  11        0.88        4.55      4.77 o
  -6   6  11       42.31       36.44      6.04 o
  -5   6  11       15.76       12.15      3.57 o
  -4   6  11      153.49      150.21      7.61 o
  -3   6  11        5.97        6.50      3.30 o
  -2   6  11        0.83        2.64      3.62 o
  -1   6  11       33.14       38.71      5.70 o
   0   6  11        0.43       -0.25      3.31 o
   1   6  11      160.78      191.98     16.75 o
   2   6  11      238.51      232.58     10.82 o
   3   6  11        0.04       -0.99      2.14 o
   4   6  11       75.12       78.72      6.94 o
   5   6  11        2.67        0.29      2.93 o
   6   6  11        0.02       -2.41      2.84 o
   7   6  11       67.37       62.45      6.00 o
   8   6  11        3.59        2.00      3.46 o
  -8   7  11        2.23        4.31      5.25 o
  -7   7  11       28.11       45.10     14.64 o
  -6   7  11        6.85        4.07      4.35 o
  -5   7  11       15.83       18.71      3.86 o
  -4   7  11      129.66      125.18      6.97 o
  -3   7  11      130.54      147.85     10.21 o
  -2   7  11       11.26       14.45      7.11 o
  -1   7  11      219.67      206.84     21.54 o
   0   7  11        0.78        5.76      3.91 o
   1   7  11      160.20      194.42     11.51 o
   2   7  11       34.57       35.72      5.32 o
   3   7  11        1.44        6.93      3.46 o
   4   7  11      163.74      175.78     15.29 o
   5   7  11        9.38        0.32      3.45 o
   6   7  11       14.13        9.50      4.00 o
   7   7  11       10.01       18.54      4.67 o
  -7   8  11        2.35       -4.48      6.42 o
  -6   8  11        9.34        1.57      5.77 o
  -5   8  11        0.74       -5.43      8.95 o
  -4   8  11       28.23       25.46      4.85 o
  -3   8  11       11.23        7.12      4.19 o
  -2   8  11        0.10       -3.53      3.53 o
  -1   8  11       20.04       17.90      4.86 o
   0   8  11      260.23      268.24     13.48 o
   1   8  11       23.61       27.54      5.33 o
   2   8  11       26.82       26.57      4.92 o
   3   8  11      107.98      129.19      9.01 o
   4   8  11        9.12       19.08      9.39 o
   5   8  11        0.74        5.58      7.93 o
   6   8  11       27.32       24.07     10.57 o
   7   8  11        2.34        0.45      5.59 o
  -7   9  11        3.87        9.16      6.84 o
  -6   9  11        2.86        3.42      6.22 o
  -5   9  11        5.99        9.40     11.59 o
  -4   9  11        3.51        3.73      3.61 o
  -3   9  11       21.09       14.92      5.73 o
  -2   9  11       89.77       89.08     14.01 o
  -1   9  11       17.56       11.84      4.91 o
   0   9  11        1.69       -2.15      3.89 o
   1   9  11       68.11       64.61      7.18 o
   2   9  11        2.88        6.42      4.06 o
   3   9  11        1.18       -2.08      4.29 o
   4   9  11       15.17       20.84      9.98 o
   5   9  11       28.81       26.71      9.69 o
   6   9  11       15.94       19.96      9.39 o
   7   9  11        6.03       17.61      7.33 o
  -6  10  11        1.97       -1.88      6.33 o
  -5  10  11        1.52        3.42      7.49 o
  -4  10  11       19.45       21.36      5.53 o
  -3  10  11       13.95       13.14      5.31 o
  -2  10  11        0.02       -3.71      3.71 o
  -1  10  11      136.00      130.04     10.37 o
   0  10  11       81.08       62.06      7.50 o
   1  10  11      214.76      210.41     13.04 o
   2  10  11        0.84        6.57      4.45 o
   3  10  11        3.47        1.26      4.67 o
   4  10  11       13.27       40.51     11.45 o
   5  10  11        0.59       -2.64      8.22 o
   6  10  11       28.73       22.90     10.86 o
  -6  11  11       31.86       26.95     11.15 o
  -5  11  11       29.10       18.83      8.02 o
  -4  11  11        0.50       -0.95      4.68 o
  -3  11  11       18.60       17.37      5.74 o
  -2  11  11        5.78        7.51      4.86 o
  -1  11  11       26.95       25.24      5.83 o
   0  11  11        2.16        7.51      5.15 o
   1  11  11       31.70       30.39      6.33 o
   2  11  11        8.77        9.15      4.85 o
   3  11  11       62.76       79.08      9.90 o
   4  11  11        3.44       -1.17      7.93 o
   5  11  11       15.51        4.40      9.39 o
  -5  12  11        9.94        7.16      7.26 o
  -4  12  11        0.34        0.07      7.14 o
  -3  12  11       19.04       21.98      6.37 o
  -2  12  11        2.01        0.30      4.91 o
  -1  12  11       15.63       21.14      6.31 o
   0  12  11       27.73       28.28      6.35 o
   1  12  11        0.09        2.24      4.51 o
   2  12  11       14.09       14.55      5.35 o
   3  12  11        1.95        2.74      5.56 o
   4  12  11        1.76       -7.34      7.34 o
   5  12  11       33.08       43.74     14.09 o
  -4  13  11      107.04      129.00     11.86 o
  -3  13  11        3.75       -4.64     10.88 o
  -2  13  11        0.06       -0.13      6.68 o
  -1  13  11        7.87       10.39      6.15 o
   0  13  11        2.05        3.55      4.83 o
   1  13  11       12.42       18.23      6.07 o
   2  13  11        8.15       10.16      6.55 o
   3  13  11        3.40        0.29      9.69 o
   4  13  11        3.51       -0.88      9.39 o
  -3  14  11        0.01       -3.71      5.40 o
  -2  14  11       42.70       29.69      7.31 o
  -1  14  11        2.21       -0.61      5.36 o
   0  14  11        1.65        2.74      5.39 o
   1  14  11       17.31       12.50      6.26 o
   2  14  11        1.10       -4.06      9.39 o
  -8   0  12      117.83      116.24     17.61 o
  -7   0  12        2.41        2.05      7.63 o
  -6   0  12       41.14       40.80     10.86 o
  -5   0  12       27.02       29.75      5.92 o
  -4   0  12       78.32       85.99      9.10 o
  -3   0  12      302.93      294.81     15.02 o
  -2   0  12       49.90       48.68      7.06 o
  -1   0  12      407.27      367.50     17.33 o
   0   0  12      657.58      615.45     24.49 o
   1   0  12      124.64      116.18     22.16 o
   2   0  12      246.33      266.47     10.76 o
   3   0  12       19.43       16.78      4.72 o
   4   0  12       14.26       15.71      3.99 o
   5   0  12        1.28        4.82      4.19 o
   6   0  12       15.21       14.78      4.90 o
   7   0  12       39.57       39.32      6.31 o
   8   0  12        2.49        2.05      4.41 o
  -8   1  12        0.77       -4.99      4.99 o
  -7   1  12        0.44       -3.36      4.97 o
  -6   1  12       14.82        9.63      7.04 o
  -5   1  12        8.85        4.17      4.87 o
  -4   1  12      415.80      427.02     13.41 o
  -3   1  12       37.09       46.55      4.93 o
  -2   1  12      102.66      107.43      6.96 o
  -1   1  12       81.19       75.91      6.00 o
   0   1  12       28.53       30.41      4.23 o
   1   1  12        0.20       -1.35      2.23 o
   2   1  12       37.53       41.27      3.51 o
   3   1  12       88.64       88.98      4.09 o
   4   1  12       87.16       83.33      4.55 o
   5   1  12        0.36        3.36      2.15 o
   6   1  12        9.15        6.09      2.62 o
   7   1  12       39.68       45.88      4.34 o
   8   1  12       63.46       70.22      5.35 o
  -8   2  12        0.37       -2.96      9.98 o
  -7   2  12       55.87       74.43      9.82 o
  -6   2  12       38.27       36.79     10.27 o
  -5   2  12        2.26        1.30      3.56 o
  -4   2  12       45.36       39.48      7.54 o
  -3   2  12      226.97      213.71     11.78 o
  -2   2  12      275.96      244.63     16.31 o
  -1   2  12      210.20      226.43      9.24 o
   0   2  12       31.68       38.87      5.30 o
   1   2  12      258.11      268.54     15.63 o
   2   2  12      157.71      172.19      6.13 o
   3   2  12      136.21      150.63      7.04 o
   4   2  12        4.48        5.98      2.54 o
   5   2  12       22.68       15.82      3.22 o
   6   2  12       32.18       35.15      4.07 o
   7   2  12        1.04       -0.28      2.71 o
   8   2  12        0.65       -0.93      2.78 o
  -8   3  12        1.73       -5.50      5.50 o
  -7   3  12        2.70       -2.67      5.50 o
  -6   3  12       80.04       80.05     10.27 o
  -5   3  12      112.58      123.81      7.41 o
  -4   3  12      103.52      106.31      9.32 o
  -3   3  12      155.36      159.48      8.69 o
  -2   3  12       26.00       26.61      4.14 o
  -1   3  12       49.80       55.78      5.50 o
   0   3  12       74.88       72.38      6.94 o
   1   3  12        0.00        0.85      3.14 o
   2   3  12        7.52        7.23      2.43 o
   3   3  12        2.32        2.69      1.86 o
   4   3  12       30.18       36.51      4.15 o
   5   3  12       58.22       66.83      5.11 o
   6   3  12       84.96       98.40      5.89 o
   7   3  12       24.01       25.07      3.60 o
   8   3  12        1.29        4.21      3.10 o
  -8   4  12       28.77       34.50      8.71 o
  -7   4  12       61.02       62.39      9.64 o
  -6   4  12        3.43        5.90      5.47 o
  -5   4  12       15.48       27.90      9.00 o
  -4   4  12      223.48      208.55      9.66 o
  -3   4  12        2.11       -2.65      2.65 o
  -2   4  12       58.51       55.62      6.44 o
  -1   4  12        0.46       -0.99      3.31 o
   0   4  12       23.27       18.68      4.51 o
   1   4  12      387.68      401.84     14.95 o
   2   4  12       46.80       52.41      5.72 o
   3   4  12       99.55      101.00      6.06 o
   4   4  12      142.93      129.35      7.31 o
   5   4  12        2.36       -0.19      2.51 o
   6   4  12       14.37       12.30      3.33 o
   7   4  12        6.00        2.81      2.95 o
   8   4  12        1.86        0.44      3.16 o
  -8   5  12       57.90       71.74     10.79 o
  -7   5  12       52.26       49.58      9.10 o
  -6   5  12       63.55       77.65     21.43 o
  -5   5  12      279.99      284.29     12.61 o
  -4   5  12       16.33       28.28      4.47 o
  -3   5  12       47.19       50.48      5.39 o
  -2   5  12       49.86       46.39      5.96 o
  -1   5  12        2.12       -1.70      4.07 o
   0   5  12       42.79       53.44      6.18 o
   1   5  12      272.86      259.01     11.68 o
   2   5  12       13.04        9.45      3.79 o
   3   5  12      117.00      141.24      9.63 o
   4   5  12       71.78       68.97      8.07 o
   5   5  12       55.85       53.99      5.85 o
   6   5  12       29.08       29.08      5.05 o
   7   5  12        0.26       -1.98      3.46 o
   8   5  12       33.81       35.73      5.73 o
  -8   6  12       36.29       61.05     24.36 o
  -7   6  12       32.83       55.19      9.73 o
  -6   6  12        9.29       18.48      6.81 o
  -5   6  12        0.80        1.77      3.96 o
  -4   6  12       10.67       15.39      4.11 o
  -3   6  12        7.12        6.94      4.44 o
  -2   6  12       89.87       87.67     13.88 o
  -1   6  12       53.38       49.22      9.46 o
   0   6  12        0.10       -1.57      3.39 o
   1   6  12       49.91       46.47      5.88 o
   2   6  12      135.64      131.87      9.36 o
   3   6  12       81.95       97.03      7.65 o
   4   6  12        8.13        1.17      7.04 o
   5   6  12        9.34        3.08      4.98 o
   6   6  12        4.93        4.04      4.32 o
   7   6  12        7.71       15.65      5.44 o
  -7   7  12       69.21       72.62     11.06 o
  -6   7  12       32.24       39.58      8.86 o
  -5   7  12       96.66      109.99     12.08 o
  -4   7  12       60.04       83.76      6.95 o
  -3   7  12      183.59      187.91     12.03 o
  -2   7  12      126.77      143.93     10.67 o
  -1   7  12       10.22        4.60      4.24 o
   0   7  12       18.33       16.26      4.79 o
   1   7  12       24.45       20.44      6.34 o
   2   7  12       14.99       13.72      4.50 o
   3   7  12       15.72        8.66      3.81 o
   4   7  12        0.45        5.87      7.63 o
   5   7  12       65.78       58.41     12.33 o
   6   7  12       20.81       23.17      9.69 o
   7   7  12       23.63       13.84      6.84 o
  -7   8  12        1.24       -2.93      6.90 o
  -6   8  12       25.73       30.29     10.27 o
  -5   8  12        9.23       23.55      7.57 o
  -4   8  12       44.79       54.57      6.05 o
  -3   8  12        5.48        9.02      4.62 o
  -2   8  12       43.92       43.28      6.54 o
  -1   8  12        4.19        2.16      4.11 o
   0   8  12      373.32      393.21     16.15 o
   1   8  12        1.41        0.09      4.54 o
   2   8  12       15.88       18.10      5.72 o
   3   8  12        6.62        2.52      5.14 o
   4   8  12       15.09       19.08      9.98 o
   5   8  12        0.00       -0.88      7.04 o
   6   8  12        6.24        9.96      6.31 o
   7   8  12        0.66       -0.52      8.66 o
  -6   9  12       27.13       24.56      8.31 o
  -5   9  12       14.02       30.17      8.36 o
  -4   9  12       88.29       96.58      7.87 o
  -3   9  12       60.14       58.60      8.62 o
  -2   9  12       32.91       22.17      6.06 o
  -1   9  12      129.03      129.97     10.21 o
   0   9  12        0.61        4.67      6.16 o
   1   9  12       63.96       67.49      9.55 o
   2   9  12        1.41        5.08      3.95 o
   3   9  12       17.20       16.17      5.78 o
   4   9  12       31.17       36.69     11.45 o
   5   9  12        0.02       -8.22      8.22 o
   6   9  12        0.03        3.52      8.81 o
  -6  10  12        4.67        5.05      6.55 o
  -5  10  12        0.02        0.32      6.90 o
  -4  10  12        1.99        2.87      4.62 o
  -3  10  12        2.29       10.23      5.15 o
  -2  10  12       26.81       36.75      6.82 o
  -1  10  12      120.20      111.74      9.93 o
   0  10  12      155.26      181.48     26.38 o
   1  10  12        6.29        2.20      4.71 o
   2  10  12       20.92       20.96      5.99 o
   3  10  12        0.99       -3.38      4.85 o
   4  10  12       22.89       19.67     10.27 o
   5  10  12        0.33        3.52      8.81 o
   6  10  12        0.96        5.58      9.10 o
  -5  11  12       27.98       25.71     19.23 o
  -4  11  12        3.59        2.78      4.97 o
  -3  11  12       32.10       44.36      7.50 o
  -2  11  12       56.36       66.50      8.35 o
  -1  11  12       36.35       37.37      7.56 o
   0  11  12       31.09       31.78      6.66 o
   1  11  12        3.16        1.76      4.50 o
   2  11  12        8.12       13.02      5.30 o
   3  11  12       12.50       22.02     11.15 o
   4  11  12        8.00        6.16      9.39 o
   5  11  12       44.97       17.32     10.86 o
  -4  12  12       26.10       25.63      6.69 o
  -3  12  12        0.77        1.91      5.16 o
  -2  12  12       58.52       59.49      8.38 o
  -1  12  12       26.78       24.33      6.41 o
   0  12  12        1.40        7.28      7.46 o
   1  12  12       11.08       -2.67      4.58 o
   2  12  12       19.02       18.05      7.47 o
   3  12  12        8.74        0.29      9.39 o
   4  12  12       12.69       17.91     11.15 o
  -3  13  12       28.24       12.91      6.35 o
  -2  13  12        1.29       -0.48      5.29 o
  -1  13  12        0.57       -4.88      5.18 o
   0  13  12        0.54        4.73      5.38 o
   1  13  12        0.00        2.68      5.32 o
   2  13  12        0.29        1.30      6.27 o
   3  13  12        0.45       -8.51      8.81 o
  -1  14  12        5.30        2.96      5.84 o
   0  14  12        6.00        6.75      6.18 o
  -8   1  13        4.39        3.04      6.60 o
  -7   1  13        0.88        1.66      6.46 o
  -6   1  13        4.45        1.35      8.66 o
  -5   1  13       15.86       14.32      3.64 o
  -4   1  13      236.80      232.19     10.12 o
  -3   1  13       80.44       76.53      6.28 o
  -2   1  13       25.17       32.17      4.50 o
  -1   1  13        7.52        2.84      3.28 o
   0   1  13        4.37        4.60      3.08 o
   1   1  13        3.06        3.64      3.05 o
   2   1  13       15.45       12.61      3.78 o
   3   1  13       20.42       18.44      5.94 o
   4   1  13      153.90      130.98      8.51 o
   5   1  13       71.24       61.45      5.52 o
   6   1  13        1.39        1.76      2.94 o
   7   1  13        2.95        4.05      3.34 o
   8   1  13        3.54        1.21      4.58 o
  -8   2  13        1.26       -2.01      6.46 o
  -7   2  13        9.60        8.81      9.25 o
  -6   2  13        6.14       -1.09      5.43 o
  -5   2  13       30.80       20.64      4.86 o
  -4   2  13        0.24        2.57      3.12 o
  -3   2  13      183.83      186.38     11.78 o
  -2   2  13        0.47       -2.75      2.75 o
  -1   2  13      200.80      213.94     10.10 o
   0   2  13       43.62       41.33      5.28 o
   1   2  13       12.27       10.09      3.81 o
   2   2  13       10.28       10.42      3.79 o
   3   2  13      102.46      121.43     14.02 o
   4   2  13       17.07        5.64      4.40 o
   5   2  13       17.16        9.37      3.27 o
   6   2  13       13.73       19.02      3.84 o
   7   2  13        2.34        0.55      3.02 o
   8   2  13       10.31       11.39      4.12 o
  -8   3  13        6.64       13.23      7.26 o
  -7   3  13        0.00        1.80      6.06 o
  -6   3  13        0.31        1.02      5.38 o
  -5   3  13       26.34       25.78      5.13 o
  -4   3  13       19.08       21.49      4.52 o
  -3   3  13        0.97        0.87      3.14 o
  -2   3  13      138.92      127.15      8.11 o
  -1   3  13       63.27       61.75      5.84 o
   0   3  13        1.13        2.93      3.75 o
   1   3  13        0.44        4.27      3.62 o
   2   3  13        0.00       -2.47      3.05 o
   3   3  13        0.02       -2.80      2.80 o
   4   3  13        5.02       13.38      5.14 o
   5   3  13        0.97        1.30      3.48 o
   6   3  13       21.74       11.71      5.59 o
   7   3  13        0.01        2.13      3.56 o
  -8   4  13        7.93        7.21      7.05 o
  -7   4  13        0.89        3.45      6.10 o
  -6   4  13        0.66       -3.87      5.29 o
  -5   4  13        4.42        4.99      4.16 o
  -4   4  13        0.67       -2.91      2.91 o
  -3   4  13       20.40       16.15      4.14 o
  -2   4  13        0.35       -0.40      3.19 o
  -1   4  13       43.69       42.40      6.67 o
   0   4  13      174.42      155.72     10.31 o
   1   4  13        2.93        4.07      3.72 o
   2   4  13        1.13        1.22      3.36 o
   3   4  13       40.00       42.69      5.08 o
   4   4  13        8.36       10.26      5.43 o
   5   4  13        0.53        6.31      4.98 o
   6   4  13        0.06        3.10      4.05 o
   7   4  13        0.06        0.53      5.27 o
  -7   5  13        9.59       13.76      7.14 o
  -6   5  13        3.59        5.70      6.12 o
  -5   5  13        9.84        7.50      4.45 o
  -4   5  13        7.85        8.52      3.58 o
  -3   5  13       63.19       47.89      5.61 o
  -2   5  13        0.72        6.96      3.57 o
  -1   5  13       25.15       16.87      4.92 o
   0   5  13        6.57        1.70      4.51 o
   1   5  13        4.56        1.03      3.84 o
   2   5  13       19.57       25.60      7.69 o
   3   5  13        3.85        2.22      3.40 o
   4   5  13       19.21       16.46      6.90 o
   5   5  13       14.16       17.39      6.01 o
   6   5  13       11.63       10.36      6.12 o
   7   5  13       12.96       15.00      6.54 o
  -7   6  13       22.74       29.49      8.40 o
  -6   6  13       18.67       19.64      8.51 o
  -5   6  13       12.31        7.86      6.06 o
  -4   6  13        1.09       -0.44      3.21 o
  -3   6  13       22.83       29.99      4.94 o
  -2   6  13       29.99       37.95      6.16 o
  -1   6  13       51.55       51.61      7.11 o
   0   6  13        1.47       -3.43      3.43 o
   1   6  13       41.84       36.46      5.82 o
   2   6  13        8.29        9.67      4.06 o
   3   6  13       48.30       45.96      8.81 o
   4   6  13       38.45       20.55      9.39 o
   5   6  13        0.47       -3.79      5.06 o
   6   6  13       11.18       10.60      6.52 o
   7   6  13        1.98        5.22      5.91 o
  -7   7  13       22.66       13.72      7.67 o
  -6   7  13        1.06        1.30     10.71 o
  -5   7  13        0.15        2.12      5.78 o
  -4   7  13        0.31       -0.81      3.54 o
  -3   7  13        0.65       -0.39      3.47 o
  -2   7  13       79.72       74.80     13.34 o
  -1   7  13        0.53        0.43      4.33 o
   0   7  13        0.06       -4.57      4.57 o
   1   7  13        8.92       10.52      4.71 o
   2   7  13       20.80       21.68      6.63 o
   3   7  13      100.18       79.24      9.23 o
   4   7  13       13.26       22.60      9.69 o
   5   7  13       19.53       21.43      9.98 o
   6   7  13       20.98       22.55      7.18 o
  -6   8  13        6.66       -0.35      6.27 o
  -5   8  13        5.84        6.94      6.84 o
  -4   8  13        1.46       -2.44      3.56 o
  -3   8  13        4.00        4.38      4.80 o
  -2   8  13       11.85       10.80      4.95 o
  -1   8  13       11.43        6.03      4.50 o
   0   8  13      164.35      154.99     11.12 o
   1   8  13        4.95        8.89      6.49 o
   2   8  13        9.75       11.92      6.68 o
   3   8  13       21.67       35.23      7.11 o
   4   8  13        2.33       14.97      9.98 o
   5   8  13       36.12       23.48     10.57 o
   6   8  13        0.22       -5.50      5.50 o
  -6   9  13        0.09        2.70      6.60 o
  -5   9  13        0.10       -2.42      5.91 o
  -4   9  13       21.24       34.57      5.57 o
  -3   9  13       36.78       48.47      7.17 o
  -2   9  13       10.04        8.09      5.20 o
  -1   9  13       25.87       26.08      6.14 o
   0   9  13        0.19       -2.40      4.13 o
   1   9  13        2.52       -3.21      4.26 o
   2   9  13       18.94       23.01      5.63 o
   3   9  13        4.26        0.48      6.16 o
   4   9  13        5.42        4.11      9.39 o
   5   9  13        0.34       -2.05      9.10 o
  -5  10  13        1.81        4.05      6.63 o
  -4  10  13        1.28        4.02      4.91 o
  -3  10  13        0.10       -4.26      4.26 o
  -2  10  13        0.06       -0.44      4.62 o
  -1  10  13       95.57      108.01     10.24 o
   0  10  13       43.93       40.01      7.21 o
   1  10  13       65.14       60.56      7.75 o
   2  10  13       12.66        9.36      4.94 o
   3  10  13       21.08       16.44     10.57 o
   4  10  13        0.60        8.22      8.51 o
   5  10  13        0.31       -0.88      8.51 o
  -4  11  13        0.55       -0.92      5.82 o
  -3  11  13        3.00       -2.37      4.91 o
  -2  11  13       33.96       43.10      7.60 o
  -1  11  13        0.24       -2.95      4.58 o
   0  11  13       11.09        6.94      5.36 o
   1  11  13        4.90        6.85      6.90 o
   2  11  13       20.78       16.52      7.05 o
   3  11  13        6.29        7.34      9.39 o
   4  11  13        2.86       12.04      9.39 o
  -3  12  13        0.21       -0.89      5.44 o
  -2  12  13        0.10        7.71      7.21 o
  -1  12  13        4.79        5.21      5.69 o
   0  12  13        8.63        8.19      5.59 o
   1  12  13       36.91       36.19      7.15 o
   2  12  13       25.25       36.98      8.86 o
   3  12  13        6.50       -6.46      8.51 o
  -2  13  13       23.26       20.45     10.82 o
  -1  13  13        6.09        4.55      6.33 o
   0  13  13        0.31        6.52      5.96 o
   1  13  13        9.07        4.86      5.79 o
  -8   0  14        7.31        9.10      9.98 o
  -7   0  14       13.90       10.86      9.98 o
  -6   0  14       92.10      120.94     18.20 o
  -5   0  14        0.47       -1.76      8.22 o
  -4   0  14       91.98      102.70     10.79 o
  -3   0  14      464.65      462.31     21.56 o
  -2   0  14       22.01       17.27      5.98 o
  -1   0  14        2.13        7.39      6.02 o
   0   0  14       11.83       12.54      5.64 o
   1   0  14      207.38      210.53     14.75 o
   2   0  14      239.37      228.41     31.12 o
   3   0  14        5.06        3.68      4.51 o
   4   0  14      309.49      270.06     25.54 o
   5   0  14      115.99       85.71     14.68 o
   6   0  14       55.56       36.11     11.45 o
   7   0  14        6.74       10.86      8.81 o
  -7   1  14        2.47        6.75      6.74 o
  -6   1  14        1.25        5.23      6.12 o
  -5   1  14       16.28       16.01      6.72 o
  -4   1  14      155.16      165.78      9.42 o
  -3   1  14        4.78       10.34      3.87 o
  -2   1  14       58.69       66.94      6.27 o
  -1   1  14       74.69       68.00      7.37 o
   0   1  14      246.92      234.37     12.16 o
   1   1  14       52.60       45.50      5.25 o
   2   1  14        6.43        4.23      3.00 o
   3   1  14       18.19       12.56      4.90 o
   4   1  14       96.48       59.88     12.33 o
   5   1  14        9.66       10.86      7.93 o
   6   1  14        2.43        7.04      8.22 o
   7   1  14        0.34       -6.46      6.46 o
  -7   2  14       36.40       43.74      9.23 o
  -6   2  14       23.02       32.33      7.97 o
  -5   2  14       24.21       15.34      8.81 o
  -4   2  14        6.59        5.33      3.45 o
  -3   2  14        5.59        6.18      3.73 o
  -2   2  14        2.38        4.10      3.43 o
  -1   2  14       39.56       39.09      5.17 o
   0   2  14       57.41       53.22      5.73 o
   1   2  14      115.51      100.82      7.33 o
   2   2  14       62.08       73.15      7.09 o
   3   2  14      108.04      117.42      8.45 o
   4   2  14       11.26        6.46      7.34 o
   5   2  14       56.80       57.83     12.92 o
   6   2  14        6.83        7.63      8.81 o
   7   2  14        2.78       11.15      8.81 o
  -7   3  14        7.75       13.27      7.57 o
  -6   3  14       35.07       28.00      8.51 o
  -5   3  14        7.94       16.05      6.63 o
  -4   3  14       34.51       39.32      5.11 o
  -3   3  14       87.46       81.77      6.99 o
  -2   3  14       37.72       49.57      6.99 o
  -1   3  14      148.49      160.84     10.51 o
   0   3  14        0.22       -0.13      3.51 o
   1   3  14      230.42      228.34     12.12 o
   2   3  14        5.64        2.05      3.56 o
   3   3  14       20.89       16.06      4.23 o
   4   3  14       27.63       42.86     10.86 o
   5   3  14        0.42       -4.70      6.16 o
   6   3  14        5.39       14.38      9.39 o
   7   3  14       32.62       17.91      9.69 o
  -7   4  14       23.53       23.20      8.66 o
  -6   4  14       54.30       63.08     11.45 o
  -5   4  14       33.13       34.00      7.85 o
  -4   4  14        4.35        9.03      3.68 o
  -3   4  14        2.65        2.00      3.57 o
  -2   4  14       11.85       12.23      3.93 o
  -1   4  14       20.63       15.39      4.13 o
   0   4  14        1.15       -3.33      3.64 o
   1   4  14       14.47       17.57      4.57 o
   2   4  14       45.55       56.27      6.64 o
   3   4  14       25.30       23.78      6.19 o
   4   4  14       34.77       31.70     10.27 o
   5   4  14       24.36       19.08      9.39 o
   6   4  14       17.54       20.55     10.27 o
   7   4  14        0.08       13.80      8.51 o
  -7   5  14        3.34        0.51      7.49 o
  -6   5  14        3.26        0.25      5.91 o
  -5   5  14      108.20       79.67     13.65 o
  -4   5  14        7.67        9.66      3.87 o
  -3   5  14      177.28      185.07     10.37 o
  -2   5  14       14.50       16.64      4.44 o
  -1   5  14        3.80        2.76      4.29 o
   0   5  14       50.40       59.44      7.14 o
   1   5  14        2.00        3.43      4.04 o
   2   5  14       58.08       54.78      6.77 o
   3   5  14       14.93       15.11      5.57 o
   4   5  14        1.44        1.17      7.04 o
   5   5  14       96.27       74.85     14.38 o
   6   5  14        8.35        9.10      8.51 o
  -7   6  14       29.86       41.04     16.29 o
  -6   6  14       46.00       54.25      9.70 o
  -5   6  14       25.52       26.49      8.66 o
  -4   6  14        0.02        3.59      3.78 o
  -3   6  14      115.41      121.25      8.69 o
  -2   6  14       32.49       27.81      5.03 o
  -1   6  14        1.65       -1.74      4.06 o
   0   6  14       18.76       16.35     12.82 o
   1   6  14       26.06       30.47      5.73 o
   2   6  14        0.04       -1.76      3.45 o
   3   6  14       24.43       20.07      5.92 o
   4   6  14        2.65        5.87      7.63 o
   5   6  14       80.78      110.37     17.32 o
   6   6  14        2.04       -1.76      8.22 o
  -6   7  14       17.23        8.09     19.67 o
  -5   7  14        7.37        6.66      6.93 o
  -4   7  14        8.90        6.84      4.14 o
  -3   7  14       42.25       48.14      6.17 o
  -2   7  14       94.71       97.10      9.37 o
  -1   7  14       74.81       85.81      9.03 o
   0   7  14        1.75        2.92      4.43 o
   1   7  14        6.83       -1.68      3.99 o
   2   7  14        3.14        0.19      5.15 o
   3   7  14       37.16       19.21      6.27 o
   4   7  14        8.21        2.35      8.22 o
   5   7  14        0.00       -2.35      7.63 o
   6   7  14        8.25       -2.64      7.93 o
  -6   8  14        0.37        0.67      6.63 o
  -5   8  14       15.21       12.50     13.50 o
  -4   8  14       91.79      105.10      8.54 o
  -3   8  14        5.44       10.68      4.45 o
  -2   8  14       15.31       12.67      5.33 o
  -1   8  14        5.03        0.04      4.43 o
   0   8  14       58.96       58.21      8.39 o
   1   8  14        5.45        5.70      4.63 o
   2   8  14       52.77       50.52      8.57 o
   3   8  14        1.93       19.37     10.57 o
   4   8  14       25.28       27.89     11.45 o
   5   8  14        0.10       -6.46      7.63 o
  -5   9  14       10.33       20.84      8.39 o
  -4   9  14       60.91       46.70     11.01 o
  -3   9  14        3.24       -1.36      3.90 o
  -2   9  14       78.02       93.32     12.38 o
  -1   9  14        0.02       -2.24      4.37 o
   0   9  14       71.92       75.33      8.73 o
   1   9  14       58.05       61.41      7.95 o
   2   9  14       72.47       78.00     16.10 o
   3   9  14        0.76        1.47      8.81 o
   4   9  14       59.75       34.34     12.04 o
   5   9  14        9.54       20.25     11.45 o
  -4  10  14       10.85       13.66      5.93 o
  -3  10  14        0.70        8.77      5.31 o
  -2  10  14        0.11        3.04      5.23 o
  -1  10  14        5.89        8.08      5.28 o
   0  10  14       13.89       14.26      5.87 o
   1  10  14        6.99        7.61      7.13 o
   2  10  14        4.01        8.32      6.19 o
   3  10  14       32.09       38.45     12.62 o
   4  10  14       39.29       63.11     15.56 o
  -3  11  14       18.16       18.33      6.70 o
  -2  11  14       20.40       25.50     11.82 o
  -1  11  14       19.87       11.03      5.91 o
   0  11  14        1.81       -3.96      5.22 o
   1  11  14       40.49       33.20      6.70 o
   2  11  14       19.76       15.47      7.04 o
   3  11  14        4.36        5.28     10.27 o
  -2  12  14        0.03        4.59      5.89 o
  -1  12  14       24.85       32.04      7.37 o
   0  12  14        1.41        2.16      6.96 o
   1  12  14       11.50        7.89      6.17 o
  -7   1  15       44.91       42.43      9.76 o
  -6   1  15        4.18        5.08      6.39 o
  -5   1  15        0.33       -3.01      5.80 o
  -4   1  15        6.80       12.12      4.15 o
  -3   1  15        0.90       -0.37      3.47 o
  -2   1  15        2.57        4.65      3.67 o
  -1   1  15      105.46      123.45      8.63 o
   0   1  15        1.89       -3.18      3.18 o
   1   1  15       96.03       98.34     12.29 o
   2   1  15        0.18        5.48      3.24 o
   3   1  15        0.01       -0.12      3.68 o
   4   1  15       65.02       62.28     14.82 o
   5   1  15       13.31       20.84      9.69 o
   6   1  15        8.93       15.26      9.10 o
  -7   2  15        0.72       -4.16      6.54 o
  -6   2  15        5.50        4.18      6.39 o
  -5   2  15        3.92        3.48      5.91 o
  -4   2  15        4.46       -2.17      3.44 o
  -3   2  15       23.00       20.10      4.58 o
  -2   2  15       79.24       92.01      7.68 o
  -1   2  15       24.87       15.86      4.33 o
   0   2  15        3.26        1.55      3.34 o
   1   2  15        1.34        0.61      3.30 o
   2   2  15        5.71       10.46      3.74 o
   3   2  15       18.17       30.30      6.55 o
   4   2  15        0.80       -6.75      6.75 o
   5   2  15        4.44        4.99      8.22 o
   6   2  15       15.56       19.67      9.69 o
  -7   3  15        2.99        2.15      7.23 o
  -6   3  15        5.42        7.55      8.95 o
  -5   3  15       29.09       36.18     13.65 o
  -4   3  15        1.36        2.98      3.90 o
  -3   3  15       14.91       16.28      4.63 o
  -2   3  15      103.78       93.14      7.81 o
  -1   3  15        0.07       -0.45      3.46 o
   0   3  15        0.32       -0.50      3.33 o
   1   3  15        2.67        1.65      3.89 o
   2   3  15        2.67        0.12      3.64 o
   3   3  15        0.13       -1.31      4.34 o
   4   3  15       11.30        9.69      9.10 o
   5   3  15       35.46       42.56     12.04 o
   6   3  15        3.08       -7.34      7.34 o
  -6   4  15       18.17       10.48      6.95 o
  -5   4  15        3.54        5.47      6.10 o
  -4   4  15        9.66       12.21      6.06 o
  -3   4  15      100.36      100.08      8.02 o
  -2   4  15        4.22       -1.90      3.76 o
  -1   4  15       56.55       57.22      6.19 o
   0   4  15       13.32       10.45      4.28 o
   1   4  15        0.60        1.33      3.84 o
   2   4  15       12.20        5.09      4.11 o
   3   4  15        0.16       -6.16      6.75 o
   4   4  15        0.31       14.97      8.81 o
   5   4  15        8.65       25.24     10.27 o
   6   4  15        1.39        3.23      7.93 o
  -6   5  15        0.45        0.06      9.39 o
  -5   5  15        0.03       -2.45      5.71 o
  -4   5  15       10.69        8.39      4.79 o
  -3   5  15        1.08        2.45      3.71 o
  -2   5  15       25.14       23.58      4.90 o
  -1   5  15        0.15       -1.72      3.61 o
   0   5  15        0.00       -3.64      3.64 o
   1   5  15       10.37        3.60      4.16 o
   2   5  15       23.18       25.95      5.27 o
   3   5  15        6.14        0.29      8.22 o
   4   5  15        1.34        7.93      8.51 o
   5   5  15        0.69       10.86      8.22 o
   6   5  15        7.15       -0.29      8.81 o
  -6   6  15        0.03       -5.86      9.83 o
  -5   6  15        1.53       11.04      6.95 o
  -4   6  15        9.58        8.28      4.34 o
  -3   6  15       21.36       18.84      4.85 o
  -2   6  15        7.15        4.06      4.16 o
  -1   6  15        0.91       -4.42      4.42 o
   0   6  15        1.48       -2.12      4.10 o
   1   6  15        7.88        2.54      4.33 o
   2   6  15        0.00        2.61      5.94 o
   3   6  15        5.52       22.60      9.98 o
   4   6  15       15.75       27.59     11.45 o
   5   6  15        1.53       13.21     10.27 o
  -5   7  15        0.34       -1.10      6.42 o
  -4   7  15        1.13        6.49      4.23 o
  -3   7  15       52.68       57.17      8.13 o
  -2   7  15       28.34       32.84      5.73 o
  -1   7  15        3.96        5.35      4.82 o
   0   7  15       26.65       28.43      6.77 o
   1   7  15       17.99       17.51      5.56 o
   2   7  15       43.56       38.73      6.38 o
   3   7  15        0.71        1.17      8.22 o
   4   7  15        1.52        1.47      8.81 o
   5   7  15        1.91        5.58      9.39 o
  -5   8  15        0.06       -2.18      6.28 o
  -4   8  15       21.24       25.53      6.61 o
  -3   8  15        0.33       -0.66      4.15 o
  -2   8  15        8.20       11.29      5.40 o
  -1   8  15        2.59        5.90      5.02 o
   0   8  15       26.31        9.63     10.67 o
   1   8  15       11.95        5.66      7.11 o
   2   8  15        8.28        3.27      7.48 o
   3   8  15        0.84        8.81     10.27 o
   4   8  15        2.71       10.86      9.69 o
  -4   9  15        2.48       -4.78      4.78 o
  -3   9  15        0.90       -0.19      4.02 o
  -2   9  15       47.01       48.12     10.24 o
  -1   9  15       85.77      106.05     13.33 o
   0   9  15       13.00        9.27      7.02 o
   1   9  15        2.67        1.27      5.08 o
   2   9  15        2.78        1.07      5.64 o
   3   9  15        7.50       15.56     10.86 o
   4   9  15        7.10        3.52      9.69 o
  -3  10  15       19.31       30.53      5.89 o
  -2  10  15        0.00       -3.18      5.09 o
  -1  10  15        0.88       -2.19      5.00 o
   0  10  15        8.82       15.26      6.26 o
   1  10  15        5.92       -1.61      5.22 o
   2  10  15       27.23       27.42      8.04 o
   3  10  15        0.17        1.76      8.81 o
  -2  11  15        6.48       13.48      6.61 o
  -1  11  15        1.57       -2.64      5.21 o
   0  11  15        3.55        6.75      5.93 o
   1  11  15       63.07       52.46      8.26 o
  -6   0  16        3.39        9.69      9.98 o
  -5   0  16       49.72       38.75     12.33 o
  -4   0  16       45.96       50.06      8.60 o
  -3   0  16       77.84       71.41     16.29 o
  -2   0  16       22.37       45.40      8.71 o
  -1   0  16       44.73       53.03      9.34 o
   0   0  16        6.44        8.69      6.75 o
   1   0  16        5.06       -0.62      4.87 o
   2   0  16        1.23        0.75      4.80 o
   3   0  16       68.34       72.21     14.68 o
   4   0  16       26.53       35.81     11.45 o
   5   0  16        9.29        7.93      8.81 o
   6   0  16       15.50        7.63      9.10 o
  -6   1  16        7.23        8.61      7.37 o
  -5   1  16        0.39       -5.29      5.29 o
  -4   1  16        5.03        2.70      3.80 o
  -3   1  16       49.29       45.34      6.07 o
  -2   1  16        0.63        4.34      3.82 o
  -1   1  16       65.38       58.78      6.52 o
   0   1  16      106.14       93.72      7.89 o
   1   1  16       37.35       30.80      5.06 o
   2   1  16       29.47       25.00      4.73 o
   3   1  16       19.32       12.16      6.60 o
   4   1  16        1.01        3.77      5.68 o
   5   1  16        3.38        5.52      6.12 o
   6   1  16        0.00        0.45      5.89 o
  -6   2  16       46.03       52.51     11.30 o
  -5   2  16       13.21        8.08      7.10 o
  -4   2  16        0.25        0.82      3.74 o
  -3   2  16       82.83       93.53      8.13 o
  -2   2  16        0.76        2.97      3.94 o
  -1   2  16        1.59        6.12      3.88 o
   0   2  16        0.98       -0.29      3.59 o
   1   2  16       14.81       18.17      4.45 o
   2   2  16       30.21       33.92      5.17 o
   3   2  16        0.13        3.28      5.87 o
   4   2  16        0.65        2.64      7.63 o
   5   2  16       11.56       19.67      9.98 o
   6   2  16       11.91       17.32     10.27 o
  -6   3  16        0.84        6.75      7.78 o
  -5   3  16       12.46        0.67      6.84 o
  -4   3  16        2.14        1.96      3.73 o
  -3   3  16        0.88       -3.03      3.67 o
  -2   3  16       56.76       53.85      6.63 o
  -1   3  16       42.61       55.05      6.48 o
   0   3  16       12.54       14.82      4.28 o
   1   3  16       89.20       90.96      8.47 o
   2   3  16        0.22       -2.42      3.89 o
   3   3  16        1.12       10.57      8.51 o
   4   3  16       13.90       17.61      9.69 o
   5   3  16        1.32       -7.04      7.04 o
  -6   4  16       71.43       63.92     12.77 o
  -5   4  16        9.69       20.50      7.78 o
  -4   4  16       25.63       33.51      5.54 o
  -3   4  16        7.01        5.54      4.29 o
  -2   4  16       23.08       25.50      5.24 o
  -1   4  16        0.22        6.59      4.11 o
   0   4  16        3.26        2.26      4.96 o
   1   4  16        3.64       10.83      4.74 o
   2   4  16       17.76        9.09     11.83 o
   3   4  16        0.02       -6.46      7.04 o
   4   4  16       13.52       16.44      9.69 o
   5   4  16       12.12       21.13     10.27 o
  -5   5  16        3.54        4.18      6.55 o
  -4   5  16       35.77       25.04      5.51 o
  -3   5  16        4.19        5.64      4.27 o
  -2   5  16        6.74        5.61      4.49 o
  -1   5  16        3.96        3.44      4.19 o
   0   5  16       15.12       18.34      5.67 o
   1   5  16       11.28       15.74      5.48 o
   2   5  16       26.73       23.24      5.63 o
   3   5  16        0.17       -1.76      8.22 o
   4   5  16        2.03        0.88      8.51 o
   5   5  16        0.18       -7.93      7.93 o
  -5   6  16       19.79       18.78      8.36 o
  -4   6  16       13.89       18.75      5.31 o
  -3   6  16       19.41       17.10      5.04 o
  -2   6  16        1.01       -1.05      4.00 o
  -1   6  16        0.74        5.03      4.27 o
   0   6  16        0.20       -2.51      4.45 o
   1   6  16        1.21       -3.96      3.96 o
   2   6  16       19.20       30.40      6.14 o
   3   6  16       19.92       55.48     14.09 o
   4   6  16        0.35        5.58      8.81 o
  -4   7  16        0.06       -2.36      4.95 o
  -3   7  16        3.53        3.12      6.02 o
  -2   7  16       43.38       33.86      6.12 o
  -1   7  16       14.44       -0.92      4.69 o
   0   7  16        2.70        6.47      5.26 o
   1   7  16       19.55       14.41      5.70 o
   2   7  16        0.95        5.32      6.06 o
   3   7  16        0.66       -3.23      8.81 o
   4   7  16        1.11        7.93      9.98 o
  -4   8  16        9.01        4.28      7.51 o
  -3   8  16       42.66       46.38     13.85 o
  -2   8  16       20.73       20.17      5.51 o
  -1   8  16        0.67        2.85      5.02 o
   0   8  16        0.06       -3.49      5.18 o
   1   8  16       22.06       17.12      5.93 o
   2   8  16        1.23        6.75      6.60 o
   3   8  16        6.55       19.96     11.45 o
  -3   9  16       12.14       11.65      5.09 o
  -2   9  16        5.02        5.26      5.62 o
  -1   9  16        2.11        4.99      6.23 o
   0   9  16       53.57       49.64      8.07 o
   1   9  16       12.95       17.89      7.95 o
   2   9  16       13.54       12.43      7.78 o
  -1  10  16       11.98       10.27      6.25 o
   0  10  16        7.23        7.46      5.83 o
   1  10  16        1.74        3.52      5.43 o
  -5   1  17        2.26        1.48      6.63 o
  -4   1  17        0.51        3.76      4.60 o
  -3   1  17       62.12       62.67      7.15 o
  -2   1  17       69.28       68.56      7.32 o
  -1   1  17        4.05        9.67      4.43 o
   0   1  17        3.25        3.15      4.06 o
   1   1  17        0.25       -2.60      3.35 o
   2   1  17        1.75        1.35      3.66 o
   3   1  17        5.44       -0.47      6.19 o
   4   1  17        2.30        4.77      5.91 o
   5   1  17       18.41        6.40     11.01 o
  -5   2  17       17.16       29.29      9.23 o
  -4   2  17        3.64       -0.04      5.25 o
  -3   2  17       26.93       26.02      5.62 o
  -2   2  17        1.87        2.95      4.17 o
  -1   2  17        6.68        4.28      4.27 o
   0   2  17       17.18       22.36      5.17 o
   1   2  17       32.29       23.77      5.30 o
   2   2  17        9.52        9.59      4.07 o
   3   2  17        2.00       -5.29      5.29 o
   4   2  17        3.26       -5.43      5.43 o
   5   2  17       44.23       33.06     18.49 o
  -5   3  17        3.88       -1.81      6.93 o
  -4   3  17       22.68       21.57      6.82 o
  -3   3  17        0.28       -3.86      4.14 o
  -2   3  17        0.28        2.47      4.17 o
  -1   3  17        1.93        5.17      4.34 o
   0   3  17        0.46       -0.88      3.80 o
   1   3  17        1.07        0.75      4.66 o
   2   3  17        3.05       -0.82      3.60 o
   3   3  17        0.31        8.26      7.19 o
   4   3  17        0.96        7.04      9.69 o
  -5   4  17        6.43       11.46      8.37 o
  -4   4  17        0.33        3.13      4.22 o
  -3   4  17        2.20        0.80      4.11 o
  -2   4  17       13.07       13.05      6.95 o
  -1   4  17        0.27       -2.88      3.90 o
   0   4  17       13.62        7.64      4.70 o
   1   4  17       40.15       46.77      6.46 o
   2   4  17        4.16        0.33      4.38 o
   3   4  17       14.02       12.92      9.39 o
   4   4  17        0.49        0.59      8.22 o
  -4   5  17        0.66        2.90      5.26 o
  -3   5  17        0.54        3.36      4.39 o
  -2   5  17       22.99       18.99      5.54 o
  -1   5  17       10.81        0.26      4.23 o
   0   5  17        2.36        0.50      4.02 o
   1   5  17        1.59        5.68      6.62 o
   2   5  17        2.28        2.05      5.87 o
   3   5  17        3.90        8.81      9.69 o
   4   5  17        0.06       -0.88      9.39 o
  -4   6  17       10.93        9.30      6.06 o
  -3   6  17        1.23       -2.35      4.43 o
  -2   6  17        1.05        1.96      4.78 o
  -1   6  17       28.54       29.04      8.30 o
   0   6  17       16.03        4.96      4.66 o
   1   6  17       13.72        9.36      5.43 o
   2   6  17        5.16        2.07     12.33 o
   3   6  17        0.06       17.03     10.57 o
  -3   7  17        9.58        4.81      4.61 o
  -2   7  17        0.23       -4.63      4.63 o
  -1   7  17       16.07       17.67      5.49 o
   0   7  17        6.10       -0.23      5.18 o
   1   7  17        5.19       -4.53      4.53 o
   2   7  17       10.57       20.29      7.44 o
   3   7  17        3.89       13.80     10.86 o
  -2   8  17        1.60       -2.98      4.40 o
  -1   8  17        0.18        0.30      6.78 o
   0   8  17        6.74       12.89      6.06 o
   1   8  17       16.81       13.17      5.93 o
   2   8  17       12.81       18.49     12.33 o
  -4   0  18        0.52        0.31      8.22 o
  -3   0  18       14.31       12.48      7.05 o
  -2   0  18        5.18       17.76      7.26 o
  -1   0  18       93.57      102.80     16.58 o
   0   0  18        0.03        6.00      6.31 o
   1   0  18        0.33        7.58      9.10 o
   2   0  18        3.87        2.05      9.10 o
   3   0  18        0.72        2.94      9.39 o
   4   0  18        0.01       -1.76      7.93 o
  -4   1  18        0.86       -1.31      4.53 o
  -3   1  18        0.83       -2.05      4.24 o
  -2   1  18       24.72       23.36      5.68 o
  -1   1  18       35.89       23.60      6.18 o
   0   1  18       11.63       14.28      4.83 o
   1   1  18       23.82       25.83      7.20 o
   2   1  18        3.75        2.01      6.22 o
   3   1  18        6.43       12.54      8.95 o
   4   1  18       11.70       18.93      7.47 o
  -4   2  18        1.78        5.65      4.71 o
  -3   2  18        1.19       -3.62      3.98 o
  -2   2  18       32.86       44.38      6.73 o
  -1   2  18       24.86       38.22      6.47 o
   0   2  18        3.00        6.69      4.33 o
   1   2  18        0.20       -0.79      4.29 o
   2   2  18       10.59        4.75      6.48 o
   3   2  18        0.00       -0.73      6.02 o
  -4   3  18        4.31        5.13      5.63 o
  -3   3  18        1.47       -2.22      4.18 o
  -2   3  18        5.38        3.74      4.80 o
  -1   3  18        0.13        0.82      4.27 o
   0   3  18       36.55       32.34      6.01 o
   1   3  18        9.14       12.28      4.78 o
   2   3  18       19.12       26.37      8.09 o
   3   3  18        2.56        5.95      6.46 o
  -3   4  18        9.99        9.86      5.03 o
  -2   4  18        2.33        0.41      4.49 o
  -1   4  18        0.18       -0.14      4.38 o
   0   4  18        0.26        0.19      4.14 o
   1   4  18        3.04        0.19      4.26 o
   2   4  18        2.47        4.69      6.74 o
   3   4  18        0.23       -0.74      6.10 o
  -3   5  18        4.25        2.79      6.82 o
  -2   5  18       53.44       42.15      7.59 o
  -1   5  18        2.80        7.65      5.00 o
   0   5  18        0.05        1.15      4.50 o
   1   5  18        2.42       -0.45      4.49 o
   2   5  18        0.97        2.05     10.27 o
  -2   6  18       31.96       41.80      6.98 o
  -1   6  18        9.20       21.05      5.89 o
   0   6  18        4.66        8.98      5.06 o
   1   6  18        0.06        2.62      5.05 o
   2   6  18        0.35        3.52     10.27 o
  -1   7  18        0.02        2.29      4.60 o
   0   7  18        8.33       10.50      5.19 o
  -3   1  19        0.10       -0.75      4.47 o
  -2   1  19       12.72       12.95      5.75 o
  -1   1  19       11.93       19.22      5.51 o
   0   1  19       28.48       36.96      6.62 o
   1   1  19        4.62        7.32      6.40 o
   2   1  19       14.69       26.09      9.33 o
  -2   2  19        0.19       -0.50      4.61 o
  -1   2  19       21.84       12.36      6.65 o
   0   2  19       16.36       10.00      8.13 o
   1   2  19        5.73        9.87      4.73 o
   2   2  19        0.49        5.38      6.63 o
  -2   3  19       10.79       15.25      5.71 o
  -1   3  19        2.39        6.69      4.76 o
   0   3  19        0.37        4.29      4.94 o
   1   3  19        2.68       -1.57      4.43 o
  -1   4  19        0.88       11.73      5.54 o
   0   4  19        0.37       -4.31      4.31 o
 
